# Supplementary material for: Range dynamics of Anopheles mosquitoes in Africa suggest a significant increase in the malaria transmission risk
Source: Ecol Evol. 2024 Jul 31;14(8):e70059. doi: 10.1002/ece3.70059 (PMC11289791; doi:10.1002/ece3.70059)
Supplement: Supplementary file 1 — Data S1: [file ECE3-14-e70059-s005.xlsx]

## Sheet: An.gambiae
S1 Occurrence records of Anopheles mosquitoes in Africa after spatial rarefication
An. gambiae	decimalLat	decimalLon
1	11.2243	-4.6469
1	-3.2684	29.2409
1	-3.428	29.93
1	6.4651	12.6236
1	6.0828	11.4876
1	4.4394	11.8988
1	4.5196	12.0521
1	4.3395	11.2821
1	3.9144	11.5329
1	3.9208	11.4477
1	3.8726	11.4543
1	4.1658	11.5347
1	3.6936	11.5899
1	4.05	11.601
1	3.6467	11.5392
1	3.7564	11.3635
1	3.717	11.432
1	3.7911	11.4534
1	3.836	11.5231
1	4.0439	10.7268
1	3.3891	11.4714
1	3.5164	11.4996
1	3.4271	11.2874
1	2.041	15.208
1	4.15	15.05
1	4.0096	9.7003
1	9.3081	13.4064
1	8.7167	13.55
1	5.8345	10.3444
1	5.4142	10.0806
1	2.664	12.668
1	2.5188	12.6599
1	2.8981	11.1457
1	2.9273	11.3574
1	2.3765	9.9965
1	2.8205	10.1122
1	2.378	9.828
1	2.3328	9.856
1	3.4198	10.1158
1	2.4456	10.3845
1	2.2834	11.2983
1	4.4115	9.3156
1	4.167	9.282
1	4.2191	9.1726
1	4.0924	9.3135
1	4.07	9.364
1	4.1594	9.2367
1	4.365	18.557
1	-4.2314	12.4394
1	-4.356	14.759
1	-3.5	15.7502
1	-4.2667	15.2832
1	-4.339	15.166
1	-4.417	15.116
1	-3.3152	17.3856
1	-5.5969	14.7247
1	-4.8333	23.8667
1	-11.6628	27.4795
1	-4.328	15.294
1	0.52	25.195
1	3.4876	8.6868
1	1.047	10.6317
1	1.5803	10.4654
1	1.717	10.3
1	1.499	10.7
1	1.45	10.566
1	1.618	10.516
1	1.8417	10.2641
1	2.0451	11.3126
1	2.0218	10.6313
1	2.018	10.466
1	1.898	11.0967
1	1.7	9.75
1	2.1111	10.023
1	1.082	9.701
1	1.884	9.966
1	1.6075	9.626
1	2.2105	9.8748
1	1.283	10.9012
1	1.869	10.7501
1	1.4652	11.3119
1	1.8791	10.7013
1	1.6931	11.0342
1	1.6446	11.246
1	1.131	11.266
1	-1.626	13.462
1	-0.7004	10.2375
1	-0.635	10.381
1	-0.95	10.449
1	-1.382	11.5412
1	-1.844	12.686
1	4.6894	7.7665
1	6.13	6.786
1	9.9749	9.5058
1	4.956	8.315
1	5.893	5.667
1	6.451	8.083
1	6.452	7.491
1	10.38	7.29
1	10.5545	7.4405
1	7.8088	6.7374
1	6.422	2.892
1	6.47	3.37
1	6.531	3.349
1	7.159	3.349
1	6.93	3.75
1	7.364	3.894
1	7.518	3.784
1	4.433	7.166
1	4.787	7.0044
1	8.484	-13.234
1	0.7105	30.0624
1	0.883	30.17
1	0.438	33.203
1	1.0933	33.2433
1	1.1473	33.1619
1	0.945	33.125
1	0.053	32.464
1	-8.5667	13.5
1	-12.5433	13.4308
1	-12.715	13.467
1	-12.348	13.5985
1	-12.3616	13.5488
1	-5.556	12.19
1	-17.65	18.649
1	-17.9798	21.323
1	-17.9435	21.2491
1	-17.9714	20.9274
1	-18.017	21.433
1	-17.9937	21.3771
1	-17.95	21.033
1	-12.7573	15.7171
1	-12.667	15.65
1	-9.298	14.915
1	-8.6778	13.4729
1	-8.8333	13.55
1	-8.8249	13.3132
1	-8.814	13.234
1	-8.8804	13.1965
1	-9.149	13.416
1	-8.9638	13.0518
1	-8.898	13.347
1	-9.661	20.391
1	-9.541	16.341
1	-15.1764	12.194
1	-6.1259	12.3601
1	11.2985	2.4386
1	11.13	2.94
1	11.083	2.883
1	11.0817	2.7699
1	11.2867	3.0213
1	12.1	3.05
1	11.8514	3.3959
1	11.8002	3.4367
1	11.2667	3.5833
1	11.15	3.5333
1	10.1677	1.1022
1	10.251	1.083
1	10.8305	2.1142
1	10.4805	1.0144
1	10.3255	1.6875
1	10.309	1.7415
1	10.0489	1.7583
1	10.7724	1.8238
1	10.362	1.635
1	10.187	1.602
1	10.7279	0.994
1	10.8746	0.9547
1	10.6916	1.0671
1	10.9369	1.0624
1	10.234	1.383
1	10.242	1.454
1	10.2964	1.3807
1	10.114	1.4411
1	10.3916	1.5729
1	10.2249	2.0001
1	10.252	2.048
1	10.4124	2.01
1	10.163	2.194
1	10.8897	1.4802
1	10.584	1.232
1	10.5821	1.3296
1	10.463	1.17
1	10.767	1.399
1	10.6654	1.3492
1	10.4931	1.3714
1	10.4857	1.4176
1	6.45	2.35
1	6.4	2.3333
1	6.4672	2.2558
1	6.6645	2.1598
1	6.7333	2.1333
1	6.6401	2.2201
1	6.4925	2.0261
1	6.433	1.9922
1	6.4437	2.1224
1	6.4153	2.0555
1	6.3684	2.2109
1	6.466	2.416
1	6.8	2.1667
1	6.8503	2.2589
1	6.9167	2.2667
1	6.55	2.1558
1	6.5618	2.1003
1	6.55	2.2167
1	6.5037	2.1372
1	6.4576	2.1885
1	6.7833	2.3
1	10.225	2.6681
1	10.4667	2.65
1	9.9833	2.7167
1	10.1167	2.55
1	9.4894	2.6276
1	9.85	2.7167
1	9.3667	2.6667
1	9.2893	2.7308
1	9.35	2.6168
1	10.401	2.483
1	8.8167	2.6
1	8.9	2.6
1	8.2945	1.96
1	8.6	1.6833
1	7.7755	2.1953
1	7.6775	2.2248
1	8.2167	2.2
1	7.9667	2.2333
1	8.011	2.295
1	7.9333	1.9667
1	7.8231	1.6622
1	7.8923	2.6379
1	8.2833	2.65
1	8.028	2.489
1	6.936	1.671
1	6.8013	1.7829
1	6.984	1.817
1	7.1	1.867
1	6.9239	1.8864
1	6.8894	1.8372
1	9	1.6667
1	9.7	1.65
1	9.8375	1.5481
1	9.9044	1.5302
1	9.9673	1.4809
1	6.3667	2.45
1	6.35	2.3833
1	6.5908	1.6734
1	6.7027	1.949
1	6.5225	1.9635
1	6.4	1.8833
1	6.3034	1.8401
1	6.544	1.852
1	6.5333	2.6667
1	6.45	2.677
1	6.7002	2.5
1	6.753	2.4902
1	6.4902	2.5506
1	6.633	2.599
1	6.5587	2.5906
1	6.57	2.542
1	6.509	2.605
1	6.4341	2.5977
1	6.4241	2.5478
1	6.379	2.7008
1	6.368	2.523
1	7.011	2.623
1	6.6158	2.7213
1	6.7107	2.7715
1	6.5302	2.7134
1	6.668	2.7198
1	6.6135	2.6703
1	7.3572	2.5969
1	7.3955	2.6706
1	7.2993	2.4668
1	7.2625	2.541
1	6.9655	2.6985
1	7.0899	2.6352
1	7.0171	2.6917
1	7.1018	2.6864
1	7.1527	2.6529
1	6.8461	2.6081
1	6.7089	2.6044
1	6.7364	2.6581
1	7.184	1.988
1	7.1667	2.0833
1	7.234	2.3
1	7.3892	2.263
1	7.5576	1.6977
1	7.5534	2.0483
1	7.133	2.45
1	7.2667	2.4
1	7.0448	2.1843
1	11.9167	-3.3833
1	11.679	-3.2631
1	11.75	-2.9333
1	11.6167	-2.75
1	12.5	-4.413
1	12.1833	-4.0833
1	12.117	-4.333
1	12.6337	-3.7125
1	12.8203	-3.7285
1	12.5814	-3.9662
1	12.516	-3.601
1	12.8102	-3.606
1	12.728	-3.861
1	12.8666	-3.6499
1	12.617	-3.784
1	12.649	-3.932
1	12.0239	-3.7505
1	11.8537	-3.7496
1	12.463	-3.466
1	11.843	-3.8264
1	12.2138	-3.7469
1	12.0828	-3.6099
1	11.9104	-3.6415
1	12.5917	-3.2533
1	12.657	-3.1322
1	12.8037	-2.8193
1	12.8872	-3.1482
1	12.7927	-2.9764
1	12.8754	-3.0937
1	12.6298	-2.8823
1	12.7016	-2.9563
1	12.7659	-3.2104
1	13.2236	-3.4167
1	13.45	-2.6667
1	12.9829	-3.1146
1	13.1	-3.435
1	13.0667	-3.0667
1	10.7273	-4.8905
1	10.4667	-5.0833
1	10.6333	-4.75
1	10.7245	-4.1827
1	10.4516	-3.7581
1	10.53	-4.0685
1	10.6217	-4.2209
1	10.7473	-4.5784
1	10.7491	-4.0977
1	10.551	-5.083
1	10.3248	-3.8209
1	10.6522	-4.8247
1	10.2833	-4.9166
1	10.7025	-4.3017
1	10.671	-4.245
1	10.6295	-4.1394
1	10.4438	-3.892
1	10.3719	-3.8014
1	10.632	-4.5576
1	10.5571	-4.3793
1	10.616	-5.116
1	10.784	-5.3302
1	10.6333	-5.2167
1	10.7784	-5.2055
1	10.7007	-5.2543
1	10.3167	-5.4167
1	10.8417	-5.3432
1	10.6358	-5.3332
1	10.6716	-4.9812
1	12.4704	-1.299
1	12.4331	-1.4394
1	12.3824	-1.5493
1	12.3176	-1.7101
1	12.3225	-1.4533
1	12.3276	-1.555
1	12.1398	-1.3842
1	12.2512	-1.7586
1	12.1997	-1.4057
1	12.4161	-1.4915
1	12.5	-1.584
1	12.596	-1.667
1	12.2992	-1.3856
1	12.317	-1.634
1	11.7259	-0.6616
1	11.8079	-0.7539
1	11.8087	-0.4169
1	11.7613	-0.3204
1	11.868	-0.564
1	11.7254	-0.2012
1	11.7318	-0.5617
1	11.8137	-0.8121
1	11.7833	-0.3667
1	11.5878	-0.0116
1	11.1443	0.0677
1	11.4156	0.0854
1	11.6221	-0.0693
1	11.1384	0.3961
1	11.1651	0.1599
1	11.2916	0.1182
1	12.1676	-0.2368
1	12.1608	-0.4129
1	12.1693	-0.0573
1	12.2146	-0.3813
1	12.1315	-0.1267
1	12.054	-0.357
1	12.4899	-0.6014
1	12.2111	-0.1346
1	12.1467	-0.2974
1	12.3345	-0.2798
1	12.219	-0.4482
1	12.0033	-0.2593
1	11.8171	-0.2839
1	13.2781	-1.7515
1	13.3758	-1.5424
1	13.4023	-1.6218
1	13.1937	-1.6264
1	13.3105	-1.3753
1	12.7177	-0.3975
1	12.6684	-0.5725
1	13.5274	-0.5216
1	13.4171	-0.6545
1	13.169	-0.4735
1	13.3794	-0.5429
1	13.3083	-0.5266
1	13.5895	-0.2667
1	12.8814	-0.8388
1	13.2536	-1.2564
1	13.1933	-1.1732
1	12.95	-0.8934
1	12.8351	-1.0612
1	13.0833	-1.0833
1	12.733	-1.0505
1	13.0351	-0.8215
1	12.8252	-1.1411
1	13.1205	-0.8265
1	13.2732	-1.0845
1	13.2447	-0.7311
1	12.6023	-1.9794
1	12.3695	-2.4033
1	11.9702	-2.3722
1	12.3734	-2.3038
1	12.1739	-2.2868
1	12.1152	-2.1152
1	12.2244	-1.9498
1	12.25	-2.3667
1	12.1374	-1.9606
1	12.2329	-2.0749
1	12.682	-2.191
1	12.3485	-2.1238
1	12.032	-2.2845
1	12.118	-2.3068
1	12.3074	-2.4011
1	12.055	-2.221
1	12.1577	-2.3715
1	12.1953	-2.0086
1	12.2631	-2.2728
1	12.3103	-2.2223
1	11.6973	-2.6093
1	12.5196	-2.6119
1	11.9908	-2.5433
1	11.9464	-2.4745
1	12.3848	-2.5274
1	12.4495	-2.6059
1	12.6473	-2.733
1	11.799	-2.7128
1	12.6383	-2.5338
1	12.2167	-2.45
1	12.3167	-2.4667
1	11.9208	-2.5248
1	12.2927	-2.5437
1	12.5799	-2.6119
1	11.0945	-2.0982
1	11.8208	-2.3567
1	11.9	-2.3333
1	11.8662	-2.2807
1	11.8578	-1.3338
1	11.9932	-1.4543
1	11.8057	-1.2929
1	11.9918	-1.3436
1	12.0966	-1.8557
1	12.0834	-1.2653
1	12.084	-1.483
1	11.9408	-1.1967
1	12.1359	-1.4818
1	11.9157	-1.3188
1	11.169	-1.136
1	11.778	-1.1064
1	11.6552	-1.2343
1	11.583	-1.201
1	11.6636	-1.0731
1	11.6475	-1.1792
1	11.7197	-1.1872
1	11.7792	-1.2169
1	12.3167	-0.1167
1	12.2565	0.0873
1	12.1315	0.3274
1	12.1086	0.2809
1	12.0548	0.3609
1	12.0123	-0.0959
1	11.84	1.25
1	12.3534	1.0299
1	12.1345	0.0284
1	12.1284	0.5042
1	12.0993	0.1589
1	12.157	0.93
1	12.2368	0.2998
1	12.048	0.7732
1	12.1191	0.1039
1	12.0539	-0.0487
1	11.034	0.5998
1	11.4167	0.9167
1	11.0363	0.9385
1	11.1124	0.705
1	10.9875	0.5229
1	12.3857	1.6384
1	12.0768	1.796
1	12.4573	1.4958
1	12.4428	1.371
1	11.8789	1.7089
1	12.4699	1.566
1	11.7951	1.7419
1	12.1246	1.7673
1	11.7413	1.6494
1	11.3855	-4.363
1	11.374	-4.414
1	11.3167	-4.3333
1	11.084	-4.101
1	11.1781	-4.2917
1	11.2271	-4.2973
1	11.2729	-4.2375
1	11.5833	-4.55
1	11.051	-4.368
1	11.3499	-4.2833
1	11.354	-4.1816
1	11.0038	-4.4036
1	11.8833	-4.5167
1	11.2444	-4.5572
1	11.183	-4.45
1	11.334	-4.117
1	11.234	-4.167
1	11.3003	-3.883
1	11.1231	-4.5016
1	11.4247	-4.1022
1	11.151	-4.234
1	11.468	-4.467
1	11.1245	-4.3488
1	11.3139	-4.404
1	11.533	-4.401
1	11.2667	-4.4667
1	11.0167	-4.05
1	11.15	-4.1667
1	11.2922	-3.9468
1	10.825	-4.621
1	10.9927	-5.015
1	11.05	-5.3667
1	10.974	-4.91
1	10.9315	-5.1133
1	11.0833	-4.9333
1	11.058	-5.45
1	11.1712	-5.3018
1	10.8546	-5.1654
1	10.9827	-4.8409
1	11.0963	-5.1514
1	11.4234	-3.2191
1	11.5099	-3.3951
1	11.489	-3.519
1	11.2466	-3.6877
1	11.458	-3.1645
1	11.719	-3.8355
1	11.6793	-3.6447
1	13.7023	-2.1427
1	12.9351	-1.9608
1	12.6989	-2.096
1	12.886	-2.1461
1	12.9936	-2.284
1	12.8964	-2.2492
1	12.8776	-2.3274
1	12.9521	-2.3746
1	12.7961	-1.9792
1	13.321	-1.935
1	13.4269	-2.3638
1	13.3866	-1.8989
1	13.3924	-2.1635
1	13.5692	-2.4171
1	13.483	-2.3653
1	13.5122	-1.9143
1	13.3739	-2.4052
1	13.1457	-2.3183
1	13.2715	-2.2798
1	13.131	-2.4602
1	13.2851	-2.3677
1	13.0853	-2.3698
1	12.271	-0.5574
1	12.6558	-0.6699
1	12.5257	-1.7353
1	12.5833	-1.7667
1	12.366	-1.951
1	12.7208	-1.81
1	12.534	-1.366
1	12.6098	-1.1626
1	12.3166	-1.15
1	12.6286	-1.2446
1	12.65	-1.336
1	12.668	-1.051
1	12.586	-1.466
1	12.5929	-1.3167
1	14.594	-0.717
1	14.2958	-0.0344
1	14.6424	0.0375
1	14.684	-0.45
1	14.5875	0.0149
1	14.4931	-0.3133
1	13.697	-0.0116
1	14.034	-0.029
1	14.0443	0.1069
1	14.1022	-0.5117
1	13.9645	-0.0801
1	14.0212	-0.3124
1	13.7454	-0.2247
1	14.1712	0.0227
1	13.778	-0.0335
1	14.0361	-0.462
1	14.0746	-0.1379
1	14.2302	-0.8668
1	14.0908	-1.2892
1	14.0993	-1.6268
1	14.0706	-1.5186
1	14.217	-1.5529
1	13.9935	-1.1007
1	14.0126	-1.5616
1	13.9515	-1.6855
1	14.1191	-1.5089
1	14.0995	-1.722
1	11.0256	-3.233
1	10.9	-3.567
1	10.9665	-3.2499
1	10.833	-3.266
1	10.9163	-3.2451
1	10.6643	-3.2511
1	11.1374	-3.0506
1	10.9588	-2.9717
1	11.079	-3.1263
1	11.2268	-3.224
1	11.3058	-3.2226
1	11.1347	-3.1794
1	9.7724	-2.8762
1	9.868	-2.915
1	10.1489	-2.9042
1	9.8498	-3.0484
1	9.935	-2.8558
1	10.1841	-3.4046
1	10.3318	-3.0198
1	10.5807	-3.5052
1	10.0711	-3.441
1	10.3245	-3.1737
1	10.1831	-3.4771
1	10.244	-3.0308
1	10.5833	-3.5667
1	10.2667	-3.15
1	10.6329	-3.1703
1	10.3059	-3.4585
1	10.4839	-3.2099
1	10.3764	-3.307
1	10.3122	-3.6605
1	10.2313	-3.3166
1	10.684	-2.951
1	10.421	-3.5726
1	-3.2068	29.3175
1	-3.1443	29.4441
1	-3.466	29.366
1	-3.586	29.368
1	-3.083	30.049
1	-3.101	30.164
1	-3.017	30.149
1	-3.25	30.1
1	-3.266	30.032
1	-4.117	29.85
1	-4.3187	29.5998
1	-4.4216	29.6694
1	-4.2688	29.6253
1	-4.3616	29.6637
1	6.5	12.7
1	6.5098	12.4779
1	6.5699	12.6928
1	6.751	13.1106
1	6.3667	12.75
1	6.2833	12.8
1	6.6134	12.0997
1	6.6702	12.0519
1	6.5908	12.2076
1	6.605	12.9417
1	6.5973	12.8809
1	6.5481	12.3259
1	6.45	12.7333
1	6.5489	12.6394
1	6.5994	12.1529
1	6.5952	13.0715
1	6.6018	13.0112
1	6.6825	13.0974
1	6.5737	12.8013
1	6.5282	12.39
1	6.6647	11.7151
1	6.7491	11.8104
1	6.207	11.5717
1	6.7174	11.8915
1	6.5119	11.553
1	6.4218	11.5721
1	6.0487	11.406
1	6.5854	11.6265
1	6.7195	11.7401
1	6.41	11.45
1	6.1225	11.544
1	6.3279	11.5982
1	7.129	13.245
1	7.4993	13.5568
1	7.2595	13.3306
1	7.3985	13.5507
1	6.9973	13.1329
1	7.7328	13.5336
1	7.0781	13.1856
1	7.8198	13.5812
1	7.1896	13.4156
1	6.8666	13.1404
1	7.289	13.2761
1	7.2223	13.2511
1	6.9151	13.1319
1	7.5485	13.5307
1	7.3352	13.4619
1	7.2997	13.5542
1	7.9024	13.6072
1	6.8058	13.1737
1	7.3235	13.3995
1	7.8333	13.7167
1	7.684	13.5489
1	4.9739	13.0401
1	4.2851	11.6446
1	4.117	11.299
1	4.267	11.201
1	3.8608	11.3939
1	4.1096	11.5293
1	4.2339	11.6034
1	3.9723	11.5156
1	4.0627	11.2112
1	4.033	11.549
1	4.3325	11.6317
1	4.7501	11.1675
1	4.6487	11.1974
1	4.6165	11.1446
1	4.36	11.08
1	4.6766	11.2636
1	4.6811	11.3435
1	4.749	11.233
1	4.7338	11.2829
1	4.8515	11.1199
1	4.6981	11.1803
1	4.8103	11.1818
1	3.7019	11.5386
1	4.102	11.899
1	3.7207	11.6415
1	3.9248	11.5791
1	3.991	11.614
1	3.7881	11.5263
1	4.131	11.033
1	4.15	11.084
1	3.769	12.249
1	3.4087	11.5232
1	3.2639	11.4182
1	3.3205	11.4795
1	4.3418	13.5582
1	4.3596	13.6399
1	4.485	14.017
1	4.1178	13.9966
1	4.1189	14.1418
1	4.1123	14.0615
1	4.5833	13.6834
1	4.784	13.832
1	5.7485	14.4417
1	5.516	14.116
1	10.5651	14.2816
1	10.4255	14.242
1	10.7	14.25
1	10.4955	14.2551
1	10.5667	14.5
1	10.9412	14.8487
1	10.85	15.0667
1	10.924	14.9978
1	10.8667	15
1	10.211	14.1885
1	10.0853	14.5469
1	10.0623	14.1865
1	10.2564	14.2169
1	10.1427	14.1723
1	10.3546	14.1962
1	10.9728	14.199
1	10.762	14.2475
1	11.053	14.1496
1	10.9081	14.2261
1	10.74	13.8
1	4.718	9.73
1	4.956	9.937
1	3.797	10.126
1	4.2	11.016
1	4.1	10.619
1	4.0713	9.6808
1	4	9.45
1	4.102	9.6283
1	4.0892	9.7428
1	3.861	9.6257
1	4.0213	9.7694
1	8.6604	13.5291
1	9.3966	13.6569
1	9.5189	13.6816
1	9.5642	13.7656
1	8.8014	13.5202
1	8.5336	13.5295
1	8.5794	13.5157
1	9.0361	13.6415
1	9.4377	13.5943
1	9.433	13.367
1	9.1581	13.5073
1	9.0833	13.6667
1	8.9807	13.5329
1	9.5134	13.823
1	9.3596	13.439
1	9.0812	13.5087
1	9.1261	13.6222
1	9.0996	13.7229
1	9.6423	13.8966
1	9.3861	13.5013
1	9.2625	13.4603
1	9.2085	13.4946
1	9.4497	13.519
1	8.9188	13.5106
1	8.5419	13.3456
1	8.4668	13.2999
1	9.6922	13.8398
1	9.9439	14.1581
1	9.8954	14.114
1	9.7779	13.8819
1	9.8203	13.9967
1	10.0736	14.1278
1	9.7651	13.9496
1	8.5127	13.6029
1	8.1992	13.6412
1	8.3014	13.6732
1	8.505	13.6541
1	8.4997	14
1	7.9652	13.5714
1	8.394	13.7138
1	8.0978	13.599
1	8.5001	14.1666
1	8.0287	13.5912
1	8.4806	13.7167
1	6.2	10.67
1	6.822	10.6701
1	5.968	10.416
1	5.8877	10.5308
1	5.8501	10.4414
1	5.6709	10.4592
1	5.633	10.232
1	5.4826	10.4799
1	5.584	10.083
1	5.35	10.117
1	5.2988	9.911
1	5.7283	10.902
1	5.5	10.633
1	5.6511	10.7612
1	5.9658	11.2253
1	5.6103	10.6067
1	5.733	11.1
1	5.88	11.1136
1	5.8361	11.0008
1	5.7946	10.8818
1	3.0048	11.3692
1	2.8812	11.0975
1	2.8796	11.2587
1	2.948	11.1801
1	3.1335	11.4143
1	2.8578	11.0489
1	3.0677	11.4018
1	2.9378	11.4063
1	2.8583	10.9876
1	3.0057	11.4153
1	2.9495	11.1218
1	2.7873	10.28
1	2.8148	10.6634
1	2.7308	9.8776
1	2.9515	9.925
1	2.8146	9.896
1	2.8057	10.4072
1	3.25	10.049
1	3.0765	9.9806
1	2.8959	9.9573
1	2.8111	10.7106
1	2.7251	10.0686
1	2.8107	10.3482
1	2.8213	10.7611
1	2.8047	10.5222
1	2.8538	10.0163
1	2.8061	10.607
1	2.7907	10.4749
1	2.5009	9.8348
1	2.7975	10.9071
1	2.8027	10.8118
1	4.234	8.983
1	4.015	9.193
1	4.283	9.416
1	4.12	9.41
1	4.101	9.216
1	4.716	9.549
1	4.637	9.443
1	4.3636	18.6232
1	4.4144	18.5536
1	2.9121	16.2618
1	12.1055	15.045
1	8.5179	16.7761
1	8.4	16.4
1	8.6062	16.4359
1	10.2741	15.373
1	10.7833	15.7667
1	10.95	15.5333
1	9.3167	15.8
1	9.4	15.9833
1	9.1333	15.8
1	-12.235	44.513
1	-12.217	44.316
1	-12.2111	44.4253
1	-12.233	44.382
1	-12.3404	43.8423
1	-12.2574	43.6729
1	-12.3018	43.6371
1	-12.3377	43.7334
1	-11.5659	43.2872
1	-11.8711	43.4317
1	-11.658	43.358
1	-11.664	43.2654
1	-11.758	43.378
1	-11.7198	43.2751
1	-11.7487	43.439
1	-11.467	43.283
1	-4.6753	11.9706
1	-4.778	11.862
1	-3.916	14.999
1	7.0167	-7.4833
1	7.1381	-7.1797
1	7.1503	-7.3402
1	7.0766	-7.1859
1	6.9148	-7.6321
1	7.65	-7.3167
1	7.0001	-8.0467
1	6.904	-8.13
1	6.926	-8.227
1	7.2655	-8.1671
1	7.02	-8.157
1	7.5	-8.3167
1	6.975	-8.237
1	7.097	-8.173
1	6.9636	-8.1162
1	7.45	-8.1667
1	7.1512	-8.185
1	6.814	-8.308
1	7.2333	-7.4167
1	7.05	-7.6947
1	7.3833	-7.6667
1	7.4667	-7.6333
1	7.1094	-7.5516
1	7.402	-7.547
1	6.05	-3.8833
1	8.55	-7.4667
1	4.8167	-6.6333
1	5.0333	-6.5
1	4.639	-6.9186
1	5.0667	-6.45
1	4.7619	-6.6371
1	4.912	-6.1508
1	5.2358	-6.2627
1	5.3833	-6.2167
1	5.3	-6.2833
1	5.8167	-6.6167
1	5.9667	-6.45
1	4.45	-7.5333
1	9.7	-6.9667
1	9.501	-7.566
1	5.6833	-6.05
1	6.883	-6.446
1	6.7623	-6.8843
1	6.4	-6.8
1	7.0917	-5.4
1	7.2417	-5.3333
1	7.125	-5.3333
1	7.1292	-5.275
1	7.05	-5
1	7.2	-5
1	6.552	-5.019
1	7.1666	-4.866
1	6.7593	-5.2199
1	6.935	-5.5
1	6.618	-5.283
1	6.867	-5.4
1	5.333	-4.031
1	5.3593	-3.9004
1	5.3333	-4.1667
1	5.277	-3.8859
1	5.305	-4.353
1	5.3167	-4.5667
1	5.1306	-5.0233
1	5.884	-4.817
1	7.1167	-5.55
1	7.0667	-5.6
1	7.0167	-5.4833
1	6.8203	-5.6627
1	6.7272	-3.4901
1	6.5833	-3.6667
1	6.4199	-3.21
1	6.7333	-7.35
1	6.9167	-7.5833
1	5.932	-7.485
1	5.8333	-7.4
1	6.536	-7.519
1	6.5525	-7.9364
1	5.871	-7.455
1	6.566	-7.799
1	6.5833	-8.3333
1	7.1169	-4.4374
1	6.35	-4.65
1	6.4968	-4.6163
1	6.6445	-4.7054
1	7.4634	-4.289
1	9.2333	-6.45
1	9.5941	-5.2023
1	9.2167	-4.8667
1	9.526	-5.812
1	9.499	-5.412
1	9.294	-5.671
1	9.5833	-5.6833
1	9.4464	-5.6446
1	9.412	-5.826
1	9.357	-5.638
1	5.05	-5.7833
1	5.2667	-3.2833
1	7.6125	-5.5333
1	7.725	-5.5125
1	7.6667	-5.5333
1	7.5458	-5.5167
1	7.85	-5.45
1	7.6667	-5.6
1	7.734	-5.101
1	7.688	-5.033
1	7.6833	-4.8333
1	7.8167	-5.3167
1	7.9523	-4.9182
1	7.783	-5.084
1	7.8458	-5.4042
1	7.6917	-4.8926
1	7.683	-5.0962
1	8.05	-4.1
1	8.5167	-4.15
1	8.8499	-4.4167
1	8.577	-5.208
1	8.187	-4.988
1	8.506	-5.31
1	8.142	-5.109
1	8.6667	-5.2833
1	8.362	-5.173
1	8.5827	-5.3028
1	8.434	-5.116
1	7.2667	-5.2861
1	7.3416	-5.2648
1	7.4	-5.3
1	7.4833	-5.3667
1	7.325	-5.35
1	7.9	-2.9833
1	8.2922	-3.9432
1	8.1667	-2.7167
1	8.6333	-2.6333
1	9.2667	-3
1	9.81	-3.3465
1	9.45	-2.7
1	8.6215	-3.9152
1	8.6849	-3.1949
1	-5.041	18.815
1	-4.43	18.42
1	-4.7342	15.7069
1	0.1373	18.7917
1	-0.0687	18.1696
1	-0.166	18.233
1	-4.463	23.757
1	-3.5242	23.5963
1	-6.136	23.59
1	-10.9424	26.9522
1	-10.33	28.26
1	-4.3861	15.3163
1	-4.4	15.452
1	-4.442	15.395
1	-4.3416	15.2158
1	-4.3894	15.3763
1	-4.0199	27.5578
1	0.128	29.288
1	-1.6585	29.2205
1	0.1949	25.5291
1	-3.377	29.148
1	-2.225	28.8314
1	3.551	8.849
1	3.7	8.917
1	3.6646	8.6339
1	3.7649	8.724
1	3.7563	8.7793
1	3.717	8.833
1	3.701	8.716
1	3.4017	8.7632
1	3.45	8.566
1	3.584	8.632
1	3.451	8.499
1	3.483	8.8
1	3.317	8.749
1	3.417	8.717
1	3.434	8.616
1	1.748	10.1737
1	2.1509	9.7969
1	0.3864	9.4649
1	-1.8294	13.0206
1	-0.7158	8.7603
1	13.426	-14.661
1	13.4993	-14.9254
1	13.499	-14.835
1	13.566	-14.964
1	13.549	-14.916
1	13.5381	-14.7665
1	13.668	-15.367
1	13.6416	-15.3124
1	13.5901	-15.1324
1	13.6749	-15.0893
1	13.617	-15.067
1	13.551	-15.251
1	13.6085	-15.25
1	13.55	-15.3
1	13.6875	-14.843
1	13.72	-15.1
1	13.59	-14.7667
1	13.6833	-15.25
1	13.8191	-15.0612
1	13.4048	-15.3877
1	13.4887	-15.2676
1	13.381	-15.2956
1	13.4195	-15.232
1	13.4593	-15.5387
1	13.3602	-15.5921
1	13.3936	-15.7984
1	13.3315	-16.0096
1	13.412	-16.034
1	13.55	-15.9167
1	13.493	-16.096
1	13.478	-16.531
1	13.539	-15.733
1	13.4917	-15.6087
1	13.4773	-15.3413
1	13.5709	-15.5597
1	13.5457	-15.8234
1	13.5645	-15.6211
1	13.545	-15.6816
1	13.5515	-15.3874
1	13.601	-15.401
1	13.32	-14.22
1	13.352	-14.534
1	13.4	-14.084
1	13.3081	-14.0117
1	13.355	-13.9831
1	13.3256	-14.06
1	13.299	-14.167
1	13.4	-13.88
1	13.384	-13.934
1	13.416	-14.034
1	13.551	-14.0267
1	13.197	-16.3632
1	13.2431	-16.3799
1	13.2668	-16.6586
1	13.2796	-16.5895
1	13.186	-16.5738
1	13.235	-16.502
1	13.383	-16.751
1	13.3736	-16.6041
1	13.4038	-16.6752
1	13.0902	-16.7544
1	6.2591	-1.4448
1	6.2987	-1.5238
1	6.1933	-1.6581
1	6.9516	-1.5101
1	6.9336	-1.5561
1	6.1667	-1.7183
1	6.2333	-1.7167
1	6.1304	-1.8233
1	6.7984	-1.0822
1	6.6244	-1.2179
1	6.5701	-2.1554
1	7.3785	-1.3617
1	6.6994	-1.6713
1	6.6541	-1.6237
1	6.7096	-1.5992
1	6.6781	-1.545
1	6.8667	-1.5
1	7.4103	-1.9676
1	6.8833	-1.2833
1	7.0567	-1.3901
1	6.7673	-2.5078
1	7.0258	-2.3408
1	6.9438	-2.5146
1	6.783	-2.418
1	7.0881	-2.3437
1	6.9927	-2.5367
1	6.9704	-2.3762
1	7.067	-2.65
1	6.8634	-2.4479
1	8.2825	-1.5986
1	8.3466	-1.568
1	8.4525	-1.5645
1	8.228	-1.638
1	7.155	-2.408
1	7.3955	-2.1855
1	7.3333	-2.3333
1	7.284	-2.25
1	7.266	-2.136
1	7.2578	-2.2046
1	7.086	-2.031
1	7.083	-2.168
1	7.1942	-2.0759
1	7.218	-1.933
1	7.3349	-2.1307
1	7.1849	-2.027
1	7.4961	-2.0255
1	5.6891	-1.2715
1	5.416	-1.116
1	5.1364	-1.2693
1	5.416	-0.6122
1	5.3667	-0.6667
1	5.25	-0.8
1	5.33	-0.83
1	5.0734	-1.4009
1	5.0556	-1.4942
1	5.1454	-1.3918
1	5.6086	-1.5493
1	5.9809	-0.0546
1	5.9833	-0.15
1	5.918	-0.136
1	5.87	-0.27
1	6.35	0.02
1	6.34	-1.0078
1	5.9833	-1.0667
1	6.1154	-1.1093
1	5.9	-1.051
1	5.9131	-0.9876
1	6.086	-0.84
1	6.5937	-0.7352
1	6.0945	-0.2609
1	5.91	-0.4
1	5.867	-0.668
1	6.1036	-0.0106
1	5.5606	-0.2307
1	5.6169	-0.2332
1	5.6183	-0.1841
1	5.567	-0.1725
1	5.7833	0.5667
1	5.7152	0.128
1	6.0984	0.2403
1	5.9234	-0.0511
1	5.762	0.064
1	6.069	0.133
1	5.866	0.272
1	5.7589	-0.1612
1	5.6823	-0.1645
1	5.5723	-0.3369
1	5.6931	-0.0332
1	5.6864	0.0297
1	5.635	0.007
1	10.451	0.111
1	10.65	-0.1167
1	10.477	-0.017
1	9.55	-0.733
1	9.5859	-0.9019
1	9.451	-0.733
1	9.35	-0.817
1	9.4867	-1.012
1	9.4066	-1.0209
1	9.1531	-1.8526
1	9.5044	-0.0285
1	9.367	-0.6
1	11.0833	-0.25
1	10.8532	-0.1362
1	10.9167	-0.5167
1	10.7833	-0.85
1	10.7167	-0.8
1	10.8596	-0.8393
1	10.7333	-1.2833
1	10.9964	-1.0563
1	10.9156	-1.2032
1	10.8925	-1.1435
1	10.883	-1.084
1	10.8728	-1.9789
1	6.134	0.8009
1	6.549	0.6958
1	7.1098	0.451
1	7.098	0.3531
1	7.2103	0.4745
1	7.0988	0.2851
1	7.3744	0.5316
1	7.1833	0.3333
1	5.9399	0.9963
1	6.865	0.234
1	8.2667	0.5167
1	4.8881	-1.9643
1	4.8239	-1.9204
1	5.1496	-1.4967
1	5.1681	-2.2147
1	4.967	-2.467
1	5.2364	-2.2858
1	4.901	-1.763
1	5.0208	-1.6298
1	5.6075	-2.0811
1	5.8269	-2.48
1	5.45	-2.067
1	5.5667	-2.0167
1	5.5165	-1.867
1	5.4211	-2.0083
1	5.4814	-2.1361
1	5.4738	-1.9151
1	5.4722	-2.2075
1	5.2833	-2.0167
1	10.1808	-14.0391
1	10.939	-14.297
1	10.8366	-14.2479
1	10.9215	-14.2296
1	10.9344	-14.37
1	9.5797	-13.6377
1	9.6584	-13.5317
1	10.1325	-10.7441
1	9.966	-10.697
1	9.2748	-9.9989
1	9.2089	-10.0695
1	9.2943	-10.1479
1	10.4082	-9.2189
1	10.464	-9.4512
1	10.2916	-9.3629
1	9.264	-9.015
1	11.4166	-9.1668
1	9.52	-13.2385
1	11.3564	-12.376
1	11.4	-12.2667
1	11.2847	-12.3591
1	11.334	-12.951
1	11.201	-12.535
1	8.6609	-8.3912
1	8.4201	-8.663
1	7.7248	-8.4063
1	8.48	-9.53
1	12.032	-14.868
1	12.162	-14.697
1	12.336	-14.9142
1	11.833	-15.768
1	11.8222	-15.6776
1	11.886	-15.863
1	11.8899	-15.6653
1	11.95	-15.651
1	11.2472	-15.7234
1	11.1385	-16.0433
1	12.404	-15.924
1	12.084	-15.673
1	12.083	-15.834
1	12.083	-15.751
1	12.1	-16.318
1	12.269	-16.166
1	11.928	-16.203
1	11.7335	-14.2166
1	11.8	-13.85
1	12.434	-14.135
1	12.281	-14.234
1	12.668	-14.167
1	12.333	-14.1
1	12.327	-13.959
1	12.367	-14.533
1	12.401	-14.454
1	12.168	-15.199
1	12.067	-15.316
1	11.592	-14.9944
1	11.897	-15.5914
1	11.217	-15.183
1	11.285	-15.251
1	11.2	-15.3333
1	-0.6667	37.3167
1	-1.049	37.092
1	-3.912	39.773
1	-3.7615	39.7897
1	-3.7291	39.7012
1	-3.3843	39.9295
1	-3.4785	39.9064
1	-3.5068	39.8363
1	-3.5635	39.815
1	-3.6109	39.838
1	-3.4252	39.7979
1	-3.8283	39.7617
1	-3.6216	39.7434
1	-3.55	39.8667
1	-3.7174	39.8046
1	-3.3559	39.7444
1	-3.4981	39.6918
1	-3.5655	39.6962
1	-3.5308	39.6293
1	-3.682	39.85
1	-4.1235	39.2847
1	-4.1164	39.3695
1	-4.427	39.503
1	-4.15	39.498
1	-4.649	39.183
1	-4.6	39.2167
1	-4.583	39.166
1	-4.1833	39.45
1	-4.38	39.4724
1	-4.212	39.5578
1	-4.5506	39.0815
1	-4.53	39.28
1	-4.4623	39.378
1	-4.2668	39.5762
1	-4.55	39.2167
1	-4.4842	39.427
1	-4.532	39.396
1	-2.289	40.911
1	-3.1578	40.0806
1	-3.1051	39.6119
1	-3.3343	39.9477
1	-3.3397	40.0007
1	-3.0242	40.1683
1	-3.2054	40.0178
1	-3.2167	40.1167
1	-3.182	39.899
1	-3.1065	40.1486
1	-3.2085	40.0699
1	-3.2599	40.0122
1	-3.1366	39.8995
1	-3.4955	37.6826
1	-3.4167	37.6822
1	-3.1099	39.0853
1	-3.1106	39.0178
1	-3.379	38.568
1	-3.399	38.365
1	-0.524	37.449
1	-0.228	37.6307
1	-0.1592	34.4103
1	-0.0467	34.3455
1	0.0054	34.1001
1	-0.1	34.2667
1	-0.0329	34.0357
1	-0.2316	34.2686
1	-0.1439	34.3632
1	-0.1034	34.1684
1	-0.3174	34.3432
1	-0.3706	34.3081
1	-0.307	34.2839
1	-0.1868	34.327
1	-0.0469	34.1068
1	-0.5893	34.7488
1	-0.6717	34.7718
1	-0.5794	34.7991
1	-0.8667	34.7167
1	-0.519	34.454
1	-0.4755	34.5859
1	-0.621	34.4782
1	-0.6	34.5833
1	-0.1107	34.6182
1	-0.0667	34.5167
1	-0.0992	34.8459
1	-0.0397	34.6337
1	-0.1384	34.7509
1	-0.1001	34.5659
1	-0.0718	34.7435
1	-0.168	34.4809
1	-0.1509	34.5504
1	-0.0893	34.6721
1	-0.0484	34.8046
1	-0.9	34.5333
1	-0.675	34.6064
1	-0.154	35.158
1	-0.2941	35.0364
1	-0.182	34.916
1	-0.1331	34.9556
1	-0.1605	35.0732
1	-0.2622	34.9763
1	-0.0824	35.108
1	-0.3265	34.8968
1	-0.0787	35.0012
1	-0.2044	34.8038
1	-0.2485	34.8835
1	-0.05	34.9333
1	-0.1716	35.2748
1	-0.1656	34.8708
1	-0.1489	35.2038
1	-0.3815	34.9796
1	-0.2214	35.3029
1	-0.1498	34.8253
1	-0.3788	34.6942
1	-0.4462	34.5096
1	-0.4532	34.6332
1	-0.3599	34.7543
1	-0.409	34.5639
1	-0.356	34.646
1	-0.577	34.681
1	-0.4005	34.6092
1	-0.44	34.739
1	-0.4667	34.85
1	-0.43	34.9116
1	0.16	34.38
1	0.1	34.48
1	-0.0036	34.4831
1	0.0401	34.3221
1	0.1064	34.5401
1	-0.0342	34.277
1	0.0492	34.2471
1	0.214	34.38
1	-0.0053	34.1887
1	0.063	34.161
1	-0.4626	34.3744
1	-0.4746	34.3295
1	-0.5015	34.1983
1	-0.4385	34.2332
1	-0.5667	34.3167
1	-0.4085	34.1556
1	-0.5001	34.2691
1	-0.5279	34.0963
1	-0.6523	34.2258
1	-0.6783	34.0898
1	-0.5761	34.3695
1	-0.6893	34.1518
1	-0.55	34.2
1	-0.4598	34.0097
1	-0.3549	34.194
1	-0.7215	34.0665
1	-0.6224	34.3456
1	-0.7716	34.1046
1	-0.5724	34.084
1	-0.5725	34.2649
1	-0.466	34.063
1	-0.6329	34.0776
1	0.395	36.0167
1	-1.4952	36.9546
1	-0.199	35.349
1	-0.3923	35.0636
1	0.2	35.7667
1	0.267	36.049
1	-0.28	36.068
1	0.2825	35.0752
1	0.14	35.114
1	0.207	35.043
1	0.2167	35.2333
1	0.3289	34.9963
1	0.213	35.124
1	0.2667	35.1333
1	0.183	34.933
1	-0.0338	35.0498
1	0.15	35.2333
1	-0.0046	34.7445
1	-1.5	35.5
1	0.5709	34.5614
1	0.7359	34.5778
1	0.784	34.716
1	0.7562	34.5058
1	0.1456	34.0272
1	0.467	34.101
1	0.2927	34.1367
1	0.3053	34.6056
1	0.148	34.589
1	0.333	34.482
1	0.167	34.7483
1	0.28	34.742
1	0.4531	34.8374
1	0.28	34.662
1	0.702	34.3467
1	0.6158	34.224
1	0.5405	34.2372
1	0.6311	34.373
1	0.6328	34.2694
1	0.69	34.3997
1	0.1	34.7667
1	0.0094	34.6077
1	0.008	34.6716
1	0.1	34.7167
1	0.1	34.8167
1	6.8674	-10.8197
1	6.6902	-10.955
1	6.6774	-10.8141
1	6.8557	-10.574
1	6.8296	-9.3673
1	7.1221	-9.5886
1	5.985	-10.134
1	6.2308	-9.8125
1	8.45	-10.167
1	8.4347	-10.2835
1	8.417	-10.233
1	8.1912	-9.7232
1	7.9597	-9.5408
1	6.5155	-10.3048
1	6.254	-10.617
1	6.422	-10.561
1	6.2519	-10.7059
1	6.368	-10.785
1	7.0993	-9.0778
1	7.269	-8.782
1	7.5794	-8.5378
1	6.25	-8.935
1	6.3189	-8.9227
1	-17.833	48.43
1	-19.417	48.167
1	-18.9309	48.1926
1	-19.0833	48.1
1	-18.833	48.183
1	-18.684	48.012
1	-19.0833	47.9833
1	-18.95	48.4667
1	-18.895	47.972
1	-19.0333	48.1167
1	-18.968	48.584
1	-19.169	48.025
1	-18.916	48.567
1	-19.117	48.05
1	-18.36	48.06
1	-18.82	48.1
1	-18.984	48.349
1	-18.3053	48.0058
1	-18.184	47.783
1	-18.3167	47.1167
1	-18.8754	47.5582
1	-18.95	47.56
1	-18.934	47.666
1	-17.27	49.38
1	-17.3167	49.4
1	-17.3809	49.4101
1	-16.1716	49.7686
1	-16.217	49.683
1	-16.951	49.882
1	-17.0806	49.5143
1	-16.88	49.52
1	-16.924	49.568
1	-17.686	49.507
1	-17.4663	49.1991
1	-25.32	45.5
1	-25.02	46.987
1	-24.8833	46.8667
1	-24.8	46.85
1	-24.782	46.998
1	-23.7207	44.3836
1	-23.502	44.497
1	-21.715	43.75
1	-23.351	43.667
1	-23.4142	43.7556
1	-22.8166	47.8179
1	-23.595	47.022
1	-23.424	47.283
1	-23.3503	47.6043
1	-22.822	47.317
1	-18.07	49.38
1	-19.4282	48.9125
1	-18.45	49.01
1	-18.266	48.582
1	-18.7741	49.0067
1	-18.9667	48.7667
1	-18.9	48.85
1	-17.43	46.85
1	-17.307	46.951
1	-16.9502	46.8331
1	-17.73	47.02
1	-17.65	46.97
1	-16.4756	46.7243
1	-16.366	47.044
1	-15.562	46.487
1	-16.1119	46.6405
1	-16.17	46.67
1	-19.05	46.23
1	-13.672	48.4358
1	-14.017	48.616
1	-13.714	48.356
1	-13.1963	49.0502
1	-13.8081	49.1792
1	-12.7442	49.236
1	-12.4956	49.2039
1	-21.1062	47.2168
1	-21.459	47.078
1	-22.402	46.122
1	-22.18	46.08
1	-22.5588	45.4167
1	-17.749	45.772
1	-19.147	44.792
1	-17.5738	44.0462
1	-17.82	44.917
1	-18.64	44.992
1	-19.53	45.455
1	-19.58	45.47
1	-20.299	44.284
1	-14.65	49.65
1	-14.9	50.2718
1	-14.26	50.16
1	-13.3756	49.9921
1	-14.6377	47.7505
1	-14.2	48.082
1	-14.8735	47.9876
1	-15.25	48.6667
1	-15.5645	47.6685
1	-16.1073	47.4907
1	-16.0963	47.644
1	-15.5833	48.8167
1	-19.386	47.436
1	-19.4297	46.5461
1	-19.5807	46.2883
1	-21.305	47.633
1	-21.25	47.45
1	-21.8841	47.4418
1	-21.55	47.517
1	-21.741	48.041
1	-22.017	47.883
1	-22.146	48.016
1	-22.02	47.97
1	-21.811	47.836
1	-21.235	48.351
1	-21.25	48.3
1	-20.45	48.45
1	-20.587	48.529
1	-22.35	47.87
1	-13.666	33.13
1	-12.9333	34.2833
1	-12.9842	34.3036
1	-13.539	34.2803
1	-13.9415	34.5327
1	-13.7879	34.4579
1	-9.933	33.936
1	-11.607	34.2936
1	-15.7667	35
1	-16.02	34.8178
1	-16.0833	34.8
1	-16.1699	34.903
1	-14.966	35.516
1	-14.477	35.263
1	-16.386	35.136
1	-17.0201	35.1987
1	-16.9135	35.2494
1	-15.801	35.645
1	-16.07	35.149
1	12.6614	-7.9444
1	12.6093	-8.0379
1	12.516	-7.934
1	17.3333	0.1167
1	16.9167	-0.3333
1	17.9893	0.3619
1	16.291	-0.08
1	16.3847	-0.0514
1	16.1933	-0.0317
1	13.8083	-10.8306
1	14.2635	-10.5015
1	13.25	-10.5
1	13.3333	-10.5
1	13.1667	-10.45
1	13.05	-10.4
1	12.9167	-10.3667
1	12.9833	-10.35
1	13.6833	-10.3167
1	13.5	-10.75
1	14.55	-9.75
1	14.6179	-10.8326
1	14.4667	-10.9167
1	14.457	-11.434
1	14.2245	-11.6844
1	12.4329	-10.8981
1	12.7	-11.3667
1	13.439	-11.2725
1	12.5833	-11.3167
1	13.3333	-11.4333
1	13.0838	-9.6004
1	13.4833	-9.15
1	12.9167	-9.5
1	13.039	-9.4868
1	12.3333	-9.8333
1	15.0697	-9.9137
1	15.0095	-10.2517
1	15.0667	-9.1333
1	15.283	-9.634
1	15.0667	-10.5833
1	18.0667	0.6167
1	18.444	1.402
1	19.3333	-0.8333
1	19.4649	0.8549
1	20.26	0.987
1	13.65	-7.2667
1	14.1766	-7.4325
1	13.8667	-7.3
1	13.47	-7.2
1	13.7833	-7.1333
1	13.7833	-7.25
1	14.134	-7.017
1	14	-7.3167
1	13.55	-7.4333
1	13.5333	-7.15
1	13.6667	-7.2167
1	12.6303	-6.8167
1	12.4822	-6.7911
1	12.5464	-6.7833
1	12.36	-6.83
1	12.7167	-7.0167
1	12.6	-6.684
1	12.15	-8.5667
1	11.884	-8.451
1	11.7	-8.2833
1	12.8	-8.034
1	12.2	-8.268
1	12.801	-7.984
1	12.0333	-7.9333
1	12.8	-8.2667
1	12.434	-8.2
1	12.4667	-8
1	12.801	-8.1
1	12.748	-8.077
1	12.269	-7.784
1	12.6935	-7.8498
1	12.45	-7.8333
1	11.737	-8.0956
1	12.7716	-7.9168
1	12.3084	-7.8464
1	12.2983	-8.355
1	12.4167	-8.2667
1	13.3667	-8.3333
1	11.9865	-7.6977
1	13.5	-8.0667
1	13.9167	-8.0833
1	13.3212	-8.1652
1	13.45	-7.04
1	13.51	-7.06
1	13.166	-7.249
1	12.9167	-7.6333
1	13.35	-6.9333
1	12.865	-7.571
1	13.33	-7.1
1	14.5667	-7.4667
1	14.3333	-7.75
1	15.1685	-7.2901
1	14.9963	-7.6202
1	14.3211	-7.2217
1	14.5833	-7.4167
1	14.4167	-3.6167
1	14.3038	-3.4309
1	14.4167	-3.7833
1	14.7667	-3.75
1	14.4572	-3.4333
1	14.2458	-3.75
1	14.4639	-3.3086
1	14.4	-3.5667
1	13.433	-3.751
1	13.9054	-4.556
1	13.912	-4.6537
1	13.9516	-4.2577
1	15	-2.9667
1	15.2705	-1.7362
1	14.9849	-2.5833
1	14.4567	-3.0925
1	14.214	-3.3637
1	14.5435	-4.1932
1	14.8618	-4.3184
1	14.483	-4.184
1	14.7889	-3.8939
1	14.865	-3.8392
1	14.533	-4.101
1	14.6166	-4.5
1	13.2111	-6.1378
1	13.1814	-6.2603
1	13.0208	-6.3876
1	13.0119	-6.6125
1	13.15	-6.417
1	12.946	-5.758
1	12.9666	-5.55
1	13.1	-5.2667
1	13.1136	-5.8324
1	12.8	-5.7833
1	14.118	-5.769
1	14.3645	-6.002
1	14.34	-5.94
1	14.136	-5.985
1	14.2766	-5.9641
1	14.2816	-6.0345
1	14.158	-6.0316
1	14.167	-6.134
1	14.267	-5.833
1	14.2264	-5.9846
1	14.7396	-6.1202
1	14.0621	-6.1822
1	14.4541	-5.8792
1	14.15	-5.868
1	14.502	-5.985
1	13.2974	-4.8969
1	13.4	-4.5833
1	13.3653	-4.9167
1	12.7167	-5.0333
1	13.35	-6.384
1	13.65	-5.9667
1	13.234	-5.919
1	13.368	-6.151
1	14.0049	-6.5447
1	13.7	-6.0833
1	13.4167	-5.5833
1	14.2711	-6.4008
1	13.4406	-6.2653
1	13.75	-4.2167
1	13.5049	-4.1918
1	11.416	-7.486
1	11.4167	-6.7667
1	11.351	-7.468
1	11.6562	-6.8628
1	11.5	-6.8333
1	11.6	-6.85
1	11.3666	-7.3166
1	11.784	-7.768
1	10.917	-5.667
1	10.7398	-6.1438
1	10.556	-5.768
1	10.8929	-5.6063
1	10.45	-6.9167
1	12.3453	-5.5659
1	12.4437	-5.0532
1	12.4865	-5.4957
1	12.2167	-5.5833
1	12.102	-5.468
1	11.1333	-5.4333
1	11.217	-6.268
1	10.938	-5.9893
1	11.4166	-5.751
1	11.4664	-5.743
1	11.3173	-5.6671
1	10.95	-5.8333
1	11.5833	-8.2833
1	11.5328	-8.2886
1	11.6667	-8.1833
1	11.4167	-8.3167
1	10.819	-7.741
1	11.633	-8.234
1	11.47	-8.33
1	11.171	-8.161
1	12.7954	-4.7202
1	16.25	-3.3833
1	16.3167	-3.3167
1	16.3633	-3.4795
1	16.0833	-3.2333
1	16.0786	-3.095
1	15.8	-1.3333
1	15.4418	-1.2413
1	16.045	-3.599
1	16.7167	-2.8333
1	16.7111	-2.9851
1	16.775	-3.008
1	17.0439	-12.3983
1	17.1505	-12.1267
1	17.0582	-13.9086
1	17.181	-13.2369
1	16.423	-14.082
1	16.6683	-14.4301
1	16.591	-14.264
1	17.4667	-13.2333
1	16.25	-13.55
1	16.4683	-13.1
1	16.4051	-13.0818
1	15.8172	-9.3653
1	17.251	-10.673
1	16.4	-10.1667
1	18.1278	-15.9392
1	17.9808	-12.2542
1	17.5469	-14.6992
1	-12.929	45.174
1	-12.7313	45.1658
1	-12.8275	45.1662
1	-12.7614	45.0866
1	-12.96	40.486
1	-11.989	40.062
1	-11.364	40.357
1	-13.124	38.996
1	-11.663	39.545
1	-10.9912	40.4777
1	-25.0584	33.0311
1	-24.534	32.983
1	-23.9422	35.0289
1	-23.881	35.153
1	-23.716	35.3
1	-17.434	33.331
1	-25.2638	32.8705
1	-26.4883	32.5747
1	-13.7229	39.8449
1	-14.9194	39.9837
1	-14.188	40.522
1	-14.96	40.659
1	-14.94	38.31
1	-13.301	35.239
1	-12.6933	34.8105
1	-13.3013	35.3453
1	-13.414	34.873
1	-12.875	35.405
1	-18.282	35.932
1	-16.167	33.766
1	-17.8578	36.8948
1	-17.3081	37.5146
1	-17.5089	37.5439
1	-16.282	35.45
1	-15.7884	35.9957
1	-16.8374	36.994
1	-16.5354	37.1799
1	-17.718	37.193
1	-17.5904	36.8285
1	-18.0833	21.75
1	16.992	7.979
1	13.6987	13.3095
1	13.4348	2.9205
1	14.6742	6.6842
[truncated: 1,092 more rows]

## Sheet: An.arabiensis
An. arabiensis	decimalLat	decimalLon
1	-3.2684	29.2409
1	-3.428	29.93
1	6.4651	12.6236
1	6.0828	11.4876
1	4.4394	11.8988
1	4.5196	12.0521
1	3.5164	13.5667
1	9.3081	10.433
1	8.7167	11.3598
1	-0.6502	14.761
1	-0.6937	14.8332
1	6.13	13.403
1	4.956	14.166
1	5.893	13.9667
1	10.38	13.547
1	10.52	13.5378
1	7.8088	13.553
1	6.422	13.5505
1	6.47	16.649
1	6.492	12.141
1	6.93	21.2394
1	7.364	21.4281
1	7.518	20.147
1	4.433	14.37
1	0.883	15.085
1	0.438	13.4441
1	11.2935	2.4667
1	11.13	2.4045
1	11.0817	2.4409
1	12.1	1.7667
1	11.8514	1.7721
1	11.8002	1.7671
1	11.8683	1.9755
1	11.2667	1.9616
1	10.8305	1.8225
1	10.5667	2.5046
1	6.45	2.6015
1	6.6645	2.7008
1	6.6708	2.4544
1	6.7333	2.6209
1	6.4153	2.7723
1	6.5	2.6907
1	6.55	2.6706
1	9.85	2.6987
1	9.3667	2.6668
1	9.2893	2.642
1	9.35	2.5898
1	10.401	2.6502
1	8.8167	2.6044
1	7.7755	2.6175
1	7.6775	1.988
1	7.9667	2.3
1	7.9333	2.0667
1	8.028	2
1	6.3708	26.647
1	6.3765	24.6868
1	7.1667	-1.7212
1	11.679	-2.6119
1	11.75	-2.551
1	12.5	-2.733
1	12.117	-2.5338
1	12.6337	-2.5437
1	12.8203	-1.4543
1	12.516	-1.301
1	12.8102	-1.1967
1	12.8666	-1.2343
1	12.617	-1.201
1	12.0239	0.3274
1	11.8537	0.2809
1	12.463	0.3609
1	12.2138	-0.0959
1	12.0828	1.25
1	11.9104	1.0299
1	12.657	0.1589
1	12.8037	0.93
1	12.8872	0.1956
1	12.7927	0.2998
1	12.8754	0.7732
1	12.6298	0.0594
1	12.7016	0.1039
1	12.7659	0.5998
1	13.2236	0.9167
1	12.9829	0.705
1	13.1	0.5229
1	13.0667	1.6384
1	10.7273	1.796
1	10.4667	1.4958
1	10.7473	1.6908
1	10.2833	-4.55
1	10.6667	-4.5167
1	10.3167	-4.4035
1	12.4704	-4.117
1	12.4331	-4.4333
1	12.3824	-4.2892
1	12.3176	-4.3708
1	12.3225	-4.167
1	12.3276	-3.883
1	12.3792	-4.6371
1	12.1398	-4.1022
1	12.3417	-4.4381
1	12.3579	-4.234
1	12.2512	-4.467
1	12.1997	-4.404
1	12.1978	-4.219
1	12.15	-4.2769
1	12.2928	-4.05
1	12.42	-4.1667
1	12.4161	-3.9468
1	12.3327	-5.3667
1	12.596	-4.8242
1	12.3941	-4.91
1	12.3096	-5.1133
1	12.3608	-5.45
1	12.4022	-5.3018
1	12.2992	-5.1654
1	12.333	-4.9543
1	12.317	-4.8409
1	11.7259	-3.2191
1	11.8079	-3.519
1	11.8087	-3.6877
1	11.8263	-3.1645
1	11.7613	-3.8355
1	11.868	-3.6447
1	11.7254	-2.1427
1	11.7318	-2.096
1	11.8137	-2.1461
1	11.5878	-2.284
1	11.1443	-2.2492
1	11.4156	-2.3274
1	11.6221	-2.635
1	11.1651	-2.3746
1	11.2916	-1.9792
1	12.1676	-2.001
1	12.1608	-1.935
1	12.1693	-2.3638
1	11.8835	-2.418
1	12.2146	-1.8989
1	12.1315	-2.1635
1	12.054	-2.4171
1	12.4899	-2.3653
1	12.2111	-2.768
1	12.3345	-2.3799
1	12.219	-2.2798
1	12.0033	-2.4602
1	12.001	-2.3677
1	11.8171	-2.3698
1	12.2003	-0.5574
1	13.2781	-0.752
1	13.3758	-0.6699
1	13.4023	-1.7353
1	13.1937	-1.7667
1	13.3105	-1.7726
1	12.7177	-1.951
1	12.6684	-1.81
1	13.5274	-1.3531
1	13.4171	-1.366
1	13.169	-1.2596
1	13.3794	-1.233
1	13.3083	-1.1626
1	13.5895	-1.2446
1	12.8814	-1.42
1	13.2536	-1.3403
1	13.1933	-1.336
1	12.95	-1.3173
1	12.8351	-1.3383
1	13.0833	-1.3333
1	12.8495	-1.051
1	12.733	-1.466
1	13.0351	-1.3274
1	12.7205	-1.143
1	13.2447	-0.4189
1	12.6023	-0.3333
1	12.3695	-0.4166
1	11.9702	-0.717
1	12.3734	-0.0344
1	12.1739	-0.234
1	12.1152	-0.4333
1	12.2244	0.0375
1	12.1374	-0.3333
1	12.2329	-0.45
1	12.682	-0.4621
1	12.3485	0.0149
1	12.032	-0.3133
1	12.118	-0.034
1	12.3074	-0.575
1	12.055	-0.029
1	12.1577	0.1069
1	12.2631	-0.5117
1	12.3103	-0.0801
1	11.6973	-0.0608
1	12.5196	-0.2247
1	11.9908	-0.0335
1	11.9464	-0.462
1	12.3848	-0.1379
1	12.4495	-0.8668
1	12.6473	-0.95
1	11.799	-1.6268
1	12.6383	-1.5186
1	12.2167	-1.5529
1	12.3167	-1.1007
1	11.9208	-1.5616
1	12.2927	-1.4886
1	12.5799	-1.6855
1	11.8208	-1.5089
1	11.9	-1.722
1	11.8662	-1.483
1	11.8578	-3.233
1	11.9932	-3.567
1	12.1192	-3.2499
1	11.8057	-3.2877
1	11.9918	-3.133
1	12.084	-3.0506
1	11.9408	-2.9717
1	12.1359	-3.1263
1	11.9157	-3.2226
1	11.169	-3.1828
1	11.778	-3.1794
1	11.6552	-2.8762
1	11.583	-2.915
1	11.6964	-3.0484
1	12.2565	-3.1737
1	12.1315	-3.4771
1	12.0548	-3.1333
1	12.1087	-3.5667
1	12.3534	-3.4585
1	12.1284	-3.307
1	12.0993	-3.6605
1	12.2368	-2.951
1	12.048	-3.5726
1	12.1191	29.3175
1	12.0539	29.306
1	11.034	29.3139
1	11.0363	29.2649
1	11.1124	29.4042
1	10.9875	29.4441
1	12.3857	29.3547
1	12.4573	29.366
1	11.8789	29.3563
1	11.7951	29.3987
1	11.7413	29.2372
1	11.7832	29.5409
1	11.374	30.4508
1	11.084	29.866
1	11.1781	30.049
1	11.2271	30.164
1	11.5833	30.3001
1	11.051	30.1
1	11.3499	29.9895
1	11.177	29.5998
1	11.0038	29.6637
1	11.183	29.9824
1	11.403	30.2818
1	11.3713	30.233
1	11.4042	12.7
1	11.4063	12.4779
1	11.1731	12.6833
1	11.0871	12.8
1	11.234	12.0997
1	11.3003	12.0519
1	11.468	12.6333
1	11.3139	13.0715
1	11.1569	12.7667
1	11.533	12.7833
1	11.2667	12.5667
1	11.0167	13.0974
1	11.2922	12.5114
1	10.825	12.7667
1	11.149	12.6
1	10.9927	12.8013
1	10.9315	11.8104
1	11.0823	11.7406
1	10.9827	11.9543
1	11.0963	11.406
1	11.4234	11.4535
1	11.5099	11.3664
1	11.489	11.5647
1	11.2466	11.6265
1	11.458	11.7401
1	11.719	11.7595
1	11.6793	11.45
1	13.7023	11.544
1	12.9351	11.6823
1	12.6989	11.5982
1	12.886	11.5742
1	12.7317	13.5
1	12.9936	13.383
1	12.8964	14.692
1	12.8776	14.333
1	12.9521	13.245
1	12.7961	13.5568
1	13.321	13.7434
1	13.4269	13.5507
1	13.3924	13.1856
1	13.5692	13.5812
1	13.592	13.4156
1	13.483	13.5781
1	13.5122	13.1404
1	13.3739	13.5564
1	13.3311	13.2761
1	13.1457	13.262
1	13.2715	13.2511
1	13.131	13.209
1	13.2851	13.1319
1	13.0853	13.5551
1	12.271	13.7
1	12.6558	13.5307
1	12.5257	13.4619
1	12.5262	13.6951
1	12.366	13.5973
1	12.7208	13.5603
1	12.534	13.2545
1	12.5981	13.5833
1	12.668	13.6072
1	12.6098	13.1593
1	12.3166	13.557
1	12.4691	13.3995
1	12.5178	13.5489
1	12.6834	12.37
1	12.668	11.299
1	12.586	11.366
1	14.2958	11.566
1	14.6424	11.201
1	14.6572	11.317
1	14.5875	11.4
1	14.4931	11.3939
1	14.034	11.499
1	14.0443	11.317
1	14.0789	11.449
1	14.1022	11.5156
1	13.9645	11.2112
1	14.0212	11.2167
1	13.933	11.549
1	14.1712	11.5501
1	13.778	11.449
1	14.0746	11.133
1	14.2302	11.516
1	14.0706	11.6317
1	14.217	11.416
1	14.0126	11.1
1	14.0955	11.2029
1	14.1191	11.08
1	11.0256	11.3435
1	10.9	11.3018
1	10.9665	11.3094
1	10.9454	11.233
1	10.766	11.2829
1	10.833	11.1499
1	10.9163	11.1633
1	10.6643	11.2508
1	11.079	11.1803
1	11.1422	11.1813
1	11.2268	11.1481
1	11.3058	11.1818
1	11.1347	11.2631
1	9.7724	11.1677
1	9.868	11.487
1	10.1841	11.6374
1	10.5807	12.3206
1	10.0711	11.5833
1	10.3245	11.617
1	10.1831	11.733
1	10.5833	11.606
1	10.6329	11.5386
1	10.3059	11.6736
1	10.4839	11.533
1	10.3764	11.899
1	10.3122	11.9667
1	10.2313	11.682
1	10.421	11.6415
1	-3.2068	11.5219
1	-3.166	11.65
1	-3.2391	11.7835
1	-3.3424	11.617
1	-3.3692	11.7101
1	-3.466	11.614
1	-3.328	11.299
1	-3.586	11.416
1	-3.341	11.383
1	-3.3167	11.437
1	-3.083	11.3736
1	-3.101	11.5074
1	-3.017	11.578
1	-3.266	11.549
1	6.5098	15.05
1	6.5699	13.1742
1	6.751	12.7169
1	6.6134	13.6399
1	6.6702	13.1122
1	6.5908	14.017
1	6.5973	14.1501
1	6.5481	13.849
1	6.5489	13.6834
1	6.5952	13.832
1	6.6018	13.4
1	6.6825	14.2816
1	6.505	14.242
1	6.5737	14.2851
1	6.7491	14.1
1	6.207	14.2529
1	6.4218	14.2285
1	6.6799	14.497
1	6.0487	14.5
1	6.0574	14.2122
1	6.0428	14.5676
1	6.1757	14.6167
1	6.5854	14.5519
1	6.6988	15.0503
1	6.1225	15.0333
1	6.6471	14.5955
1	6.3279	14.642
1	6.4598	14.9501
1	7.129	14.6176
1	7.4993	14.4534
1	7.2595	14.7347
1	7.3985	14.5686
1	6.9973	14.6492
1	7.7328	14.6313
1	7.0781	14.9167
1	7.8198	14.766
1	7.3535	14.8487
1	6.8666	15.0667
1	7.7831	14.9978
1	7.7937	14.8586
1	7.289	15.0684
1	7.2592	15
1	7.2223	15.2393
1	7.1071	15.2405
1	6.9151	14.1885
1	7.441	14.3333
1	7.7198	14.453
1	7.5485	14.5469
1	7.3352	14.1865
1	7.8639	14.1723
1	7.549	14.1426
1	7.1703	14.193
1	7.0553	14.2277
1	7.5673	14.2364
1	6.8058	14.172
1	7.3235	14.6668
1	7.684	14.001
1	4.9739	14.2939
1	4.36	9.7424
1	3.8881	10.2333
1	4.3418	11.4063
1	4.784	10.4072
1	5.7485	9.917
1	10.5651	9.9573
1	10.4255	10.7106
1	10.5221	10.0686
1	10.7	10.7611
1	10.4955	10.6709
1	10.5743	10.0727
1	10.8609	9.8815
1	10.6582	10.0473
1	10.594	10.607
1	10.5964	10.4749
1	10.6097	10.9071
1	10.8086	10.9337
1	10.5309	10.8118
1	10.462	10.3995
1	10.5667	9.298
1	10.7085	9.3164
1	11.4063	9.165
1	11.8245	9.24
1	12.7688	9.3109
1	12.3588	8.983
1	11.9193	9.333
1	12.2916	9.25
1	11.9843	9.399
1	12.076	9.416
1	11.8962	9.41
1	12.6357	9.31
1	12.5804	9.549
1	11.4842	9.517
1	11.5997	9.3145
1	11.5448	9.6
1	11.3281	9.443
1	12.1204	8.902
1	11.734	9.071
1	10.9306	20.655
1	11.0077	18.555
1	10.9081	18.6062
1	11.2731	18.5688
1	10.74	15.785
1	10.7781	15.879
1	4.718	18.5448
1	4.078	23.278
1	4.0394	20.9267
1	4.0286	19.158
1	8.6604	15.7667
1	9.3966	15.5333
1	9.5189	15.8316
1	9.5642	20.7123
1	8.8014	20.901
1	8.5336	20.903
1	9.3	15.8
1	8.5794	15.9833
1	9.0361	15.8
1	9.4377	44.513
1	9.433	44.316
1	9.1581	44.506
1	8.5247	44.4982
1	9.4812	44.4884
1	9.0833	44.4395
1	9.3596	44.5
1	8.9807	44.4253
1	8.7225	44.4115
1	9.3596	44.2759
1	9.0812	44.382
1	9.0114	43.749
1	9.3813	43.645
1	9.1261	43.734
1	9.0996	43.8401
1	9.6423	43.6729
1	9.3861	43.831
1	9.112	43.6371
1	9.2625	43.7334
1	9.2085	43.752
1	9.4243	43.6688
1	9.5301	43.445
1	8.5984	43.2872
1	8.9188	43.4317
1	8.8878	43.2872
1	8.8323	43.448
1	8.5419	43.3863
1	8.4668	43.2448
1	9.6922	43.2478
1	9.9439	43.2588
1	9.8954	43.38
1	9.9846	43.2751
1	9.7779	43.439
1	10.0495	43.283
1	9.8203	43.2776
1	9.7636	43.2703
1	9.7845	13.551
1	8.5127	14.822
1	8.1992	12.133
1	8.3014	11.862
1	8.505	12.0575
1	8.4997	12.6667
1	7.9652	16.2125
1	8.394	14.749
1	8.3354	14.63
1	8.0978	14.667
1	8.5001	14.999
1	8.476	14.3508
1	7.9962	15.116
1	8.2657	15.1739
1	7.783	15.133
1	8.4806	15.1354
1	5.9658	-7.4975
1	5.88	-3.864
1	5.6246	-6.6333
1	5.943	-6.5
1	16.135	-4.0219
1	15.028	-3.8963
1	16.7543	-4.5667
1	14.9213	-4.3511
1	14.922	-4.8167
1	14.9548	-5.55
1	15.0958	-5.4833
1	15.0853	-5.7462
1	15.192	-3.484
1	15.273	-3.202
1	16.8782	-7.519
1	11.7167	-4.95
1	12.1055	-5.2861
1	8.5179	-5.35
1	8.4	-5.3333
1	8.6062	-5.266
1	10.2741	-7.0687
1	10.3667	-6.6719
1	10.65	-2.8002
1	10.7833	-2.9833
1	10.9333	-3.9432
1	10.95	-2.7167
1	9.3167	-3.1949
1	9.4	-2.982
1	9.1333	-3.283
1	-12.235	16.8451
1	4.9499	15.3117
1	6.935	29.2167
1	5.884	27.8333
1	7.683	8.4502
1	-10.33	34.6225
1	-10.616	39.8973
1	-4.3416	37.0667
1	-4.3509	37.27
1	-4.3512	37.329
1	-4.0199	38.7333
1	-3.3953	35.9666
1	15.6429	-15.0612
1	15.8058	-15.3877
1	15.8749	-15.2676
1	16.929	-15.2233
1	14.979	-15.232
1	14.7062	-15.2692
1	15.0991	-15.517
1	15.049	-15.7984
1	15.1539	-15.761
1	14.783	-15.618
1	14.6492	-15.967
1	14.6373	-16.152
1	14.8731	-16.034
1	15.0718	-15.8536
1	15.111	-15.6211
1	15.4918	-15.6816
1	15.5608	-15.6189
1	14.9224	-15.751
1	15.1967	-15.6013
1	15.343	-15.6263
1	15.6678	-15.417
1	15.015	-15.5552
1	14.8326	-15.5417
1	14.968	-15.6211
1	14.9192	-15.401
1	15.1333	-15.4104
1	15.0361	-15.72
1	15.1568	-15.701
1	15.2443	-14.22
1	15.109	-14.233
1	15.3551	-14.534
1	15.3002	-14.234
1	15.3645	-14.084
1	16.3103	-14.0117
1	16.0129	-14.017
1	14.8395	-13.868
1	14.9555	-14.034
1	15.517	-14.0267
1	15.4388	-14.1202
1	15.6452	-14.0564
1	15.7166	-16.3799
1	11.5	-1.5238
1	11.7344	-1.4937
1	11.7297	-1.6581
1	11.7374	-1.5561
1	9.0167	-1.1
1	9.2	-1.6287
1	9.2942	-1.6219
1	9.551	-1.5827
1	10.4667	-1.63
1	10.1667	-1.9676
1	10.3087	-1.2833
1	12.2368	-1.8257
1	13.0338	-1.607
1	11.2116	-2.0473
1	11.5436	-1.6184
1	11.5313	-0.0546
1	11.4484	-0.1473
1	10.6593	-0.27
1	11.6129	-1.0078
1	11.3755	-0.9876
1	8.245	-0.2036
1	9.3	-0.1799
1	7.1155	0.133
1	9.4904	0.252
1	7.8922	-0.2522
1	8.0051	-0.3
1	8.542	-0.2079
1	7.868	-0.0181
1	8.4167	0.0297
1	7.8904	-0.1415
1	8.65	0.111
1	8.744	0.1
1	8.5534	-0.1167
1	7.984	-0.733
1	8.0166	-0.82
1	9.05	-0.8533
1	7.9935	-0.945
1	8.053	-0.99
1	8.5	-1.06
1	8.7833	-1.3879
1	7.7668	-0.0285
1	7.926	-0.6
1	8.45	-0.238
1	7.9834	-0.468
1	8.541	-0.5167
1	7.6167	-0.667
1	8.9	-0.8393
1	8.4333	-1.3021
1	7.8618	-1.1435
1	8.4333	-2.6604
1	7.9686	-2.65
1	7.932	-2.5667
1	9.55	-2.5167
1	9.1486	-2.5758
1	9.1	-2.8925
1	9.6167	-2.8604
1	8.9744	-2.8646
1	9.1597	-2.7937
1	5.3754	-2.6667
1	8.5772	-2.467
1	8.4833	-2.6
1	8.5803	-2.5942
1	8.587	-2.3877
1	7.606	-2.7
1	7.7737	-2.1113
1	7.75	-2.434
1	7.634	-2.1594
1	7.629	-2.283
1	7.683	-2.3833
1	7.655	-2.0611
1	8.35	-2.5
1	7.67	0.8009
1	7.663	0.3793
1	8.4759	0.6958
1	7.697	0.451
1	7.6667	0.2851
1	7.45	0.3333
1	7.699	0.9963
1	7.717	1.1477
1	7.621	1.1548
1	7.714	0.2752
1	7.672	0.6016
1	7.7008	-2.084
1	7.6333	-1.9204
1	8.2167	-1.4967
1	7.722	-2.325
1	7.9167	-2.2858
1	7.663	-1.763
1	8.6	-1.716
1	7.626	-1.7158
1	9.2833	-1.7198
1	9.3352	-2.1125
1	8.7	-10.697
1	9.8146	-10.0695
1	5.65	-8.6333
1	5.688	-8.3912
1	5.965	-8.663
1	6.0055	-10.1333
1	6.6666	-9.53
1	6.6677	-9.474
1	6.0833	-8.869
1	6.9667	36.8304
1	6.5	36.7146
1	8.0191	37.3333
1	4.9897	37.35
1	7.0653	37.0074
1	6.667	37.115
1	6.65	36.9529
1	7.1497	36.9585
1	6.89	39.773
1	7.3333	39.7561
1	5.467	39.8757
1	9.5619	39.9155
1	13.6233	39.8363
1	14.15	39.815
1	14.05	39.8362
1	14.283	39.7965
1	14.1	39.6374
1	14.24	39.7434
1	13.277	39.8057
1	12.317	39.8388
1	13.426	39.459
1	13.4993	39.3743
1	13.533	39.4724
1	13.499	39.5578
1	13.534	39.0815
1	13.45	39.2431
1	13.5667	39.28
1	13.55	39.215
1	13.668	39.427
1	13.5901	39.5794
1	13.6749	39.1668
1	13.601	39.533
1	13.617	39.35
1	13.6231	39.4891
1	13.6085	40.3264
1	13.55	41.1061
1	13.55	40.6166
1	13.5465	40.7027
1	13.6875	40.911
1	13.59	39.9202
1	13.6833	39.9477
1	13.8191	40.0007
1	13.4048	40.1191
1	13.4887	40.118
1	13.4745	39.9154
1	13.3986	40.0094
1	13.3936	40.0699
1	13.3315	40.0084
1	13.493	40.0263
1	13.539	40.1014
1	13.5457	39.6306
1	13.545	39.6962
1	13.5	39.6501
1	13.5684	37.6899
1	13.32	37.73
1	13.311	39.0853
1	13.3	39.0178
1	13.4	37.6812
1	13.355	37.6844
1	13.299	38.3749
1	13.384	38.3607
1	13.197	37.6956
1	13.2431	38.3133
1	13.1933	40.0312
1	13.383	39.815
1	13.0902	40.0384
1	7.0258	36.8493
1	5.0734	34.3944
1	5.565	34.8965
1	5.7847	34.4792
1	5.6935	34.7482
1	5.635	34.5258
1	9.451	34.7833
1	9.1531	34.6387
1	11.056	34.5275
1	11.0833	34.4614
1	10.8532	34.5333
1	10.7167	34.5167
1	10.8596	34.6291
1	10.8663	34.7157
1	10.7333	34.8046
1	10.8925	34.8548
1	10.883	35.158
1	10.8957	35.0364
1	10.8728	34.933
1	9.264	34.1988
1	11.4166	34.3843
1	11.4332	36.0165
1	8.6609	36.068
1	8.4201	36.3827
1	11.2232	35.5
1	12.401	35.323
1	11.897	34.5614
1	-1.2065	34.1367
1	-0.7497	34.589
1	-0.617	34.482
1	-0.617	34.7483
1	-0.683	34.753
1	-0.6665	34.8374
1	-0.5	34.749
1	-0.7403	34.7853
1	-0.7174	35.1068
1	-0.6026	34.3467
1	-0.634	34.224
1	-0.6981	34.2441
1	-0.5667	34.2372
1	-0.6895	34.3472
1	-0.833	34.3997
1	-0.4833	34.6077
1	-0.2499	34.6182
1	-1.183	34.6358
1	-1.1526	34.8457
1	-1.049	34.8909
1	-3.912	34.6506
1	-3.3843	34.8167
1	-3.4014	34.9104
1	-3.4076	34.7699
1	-3.3795	34.7011
1	3.7528	45.6333
1	3.7567	46.5167
1	3.751	46.1525
1	3.7569	46.2581
1	3.7426	46.35
1	3.7687	45.6833
1	3.7639	46.05
1	4.3762	46.0167
1	3.1	46.4651
1	-17.833	47.4137
1	-18.243	48.0682
1	-19.417	47.7663
1	-19.0833	48.8167
1	-18.866	48.5
1	-18.751	47.5705
1	-18.833	47.665
1	-18.8491	47.5367
1	-18.684	47.4334
1	-19.0833	47.25
1	-18.95	46.3631
1	-18.895	46.2287
1	-19.0333	46.498
1	-18.968	46.855
1	-18.916	46.5461
1	-19.1791	46.3809
1	-19.117	46.2883
1	-18.786	46.05
1	-18.36	46.8667
1	-18.82	47.0167
1	-18.984	47.733
1	-18.834	48.133
1	-18.749	47.8667
1	-18.75	48.0833
1	-19.299	48.3333
1	-19.2275	48.2816
1	-18.418	48.2
1	-18.3053	48.0167
1	-18.3178	48.4779
1	-18.184	48.45
1	-18.5667	48.529
1	-17.9908	47.8838
1	-17.9831	47.9478
1	-18.3903	47.87
1	-18.5833	47.8363
1	-18.3167	34.2119
1	-17.9572	34.6067
1	-17.972	34.3487
1	-17.9736	34.7229
1	-18.715	33.567
1	-18.4347	33.583
1	-18.48	33.5833
1	-18.2	33.532
1	-18.5306	33.4337
1	-18.8754	33.4833
1	-18.8974	33.3857
1	-18.9	33.6372
1	-18.917	33.733
1	-18.871	33.5661
1	-18.9156	33.8772
1	-18.9117	34.2941
1	-18.8678	34.0903
1	-18.914	34.5283
1	-18.8703	34.5223
1	-18.8671	34.6012
1	-18.9272	34.4551
1	-18.9598	33.2698
1	-18.9816	33.8333
1	-18.933	34.1833
1	-18.701	33.8718
1	-19.082	33.8719
1	-19.167	34.1667
1	-17.27	35.2047
1	-17.3167	35.1888
1	-17.3809	35.2738
1	-17.3667	35.1831
1	-16.991	35.267
1	-16.951	34.9382
1	-17.0806	35.4519
1	-16.88	34.4154
1	-16.924	35.136
1	-18.932	45.133
1	-18.8833	45.209
1	-19.3551	33.0311
1	-19.145	32.1669
1	-19.1217	31.6832
1	-19.4	31.333
1	-17.749	33.2597
1	-18.6773	33.1166
1	-19.147	33.0037
1	-16.748	33.883
1	-17.5738	35.3133
1	-18.064	35.3
1	-17.82	34.666
1	-19.7	32.315
1	-20.2833	32.483
1	-20.35	32.083
1	-21.0514	32.5423
1	-21.4318	32.8702
1	-18.64	32.5115
1	-19.53	32.133
1	-19.58	32.3489
1	-20.238	32.573
1	-20.299	32.5778
1	-14.65	32.5811
1	-14.9	40.522
1	-14.26	36.54
1	-13.37	35.45
1	-14.6377	21.0354
1	-14.2	16.146
1	-14.8735	18.233
1	-15.2575	18.1078
1	-15.25	18.033
1	-16.0963	13.3095
1	-15.5833	12.616
1	-13.466	13.684
1	-13.4667	13.152
1	12.6614	3.9023
1	12.652	3.43
1	12.6093	3.73
1	12.516	5.195
1	16.9167	5.1159
1	17.9893	5.015
1	16.291	4.266
1	13.8083	4.32
1	14.2635	4.267
1	14.4312	4.56
1	13.25	3.8168
1	13.6833	3.8856
1	13.5	3.8766
1	14.55	3.444
1	14.5833	3.56
1	14.3192	3.34
1	14.3667	3.288
1	14.4667	3.665
1	14.457	3.7333
1	14.2245	3.76
1	12.4329	3.934
1	13.439	8.683
1	13.3333	8.9105
1	12.9167	8.784
1	13.075	9.7233
1	15.0697	5.244
1	15.0095	4.6359
1	15.0667	4.7486
1	15.283	4.65
1	15.0667	5
1	14.8	10.42
1	18.0667	10.033
1	18.444	11.449
1	19.4649	11.93
1	14.1766	6.56
1	13.8667	6.664
1	13.7833	29.6838
1	13.8667	29.683
1	13.7833	29.747
1	14.134	29.899
1	14	29.867
1	13.55	29.9304
1	13.6667	29.748
1	12.4822	30.1994
1	12.7167	29.0277
1	12.6	28.8825
1	12.15	29.1357
1	12.1833	29.0076
1	11.7	29.5642
1	12.8	29.258
1	12.165	29.85
1	12.801	30.5614
1	12.8	30.1445
1	12.434	30.1365
1	12.4667	30.049
1	12.748	30.0522
1	12.6935	29.599
1	12.6916	30.2556
1	12.8406	30.3333
1	12.6833	30.4781
1	12.7591	30.5028
1	12.7716	7.4242
1	12.2983	7.432
1	12.4167	7.411
1	13.3667	7.382
1	11.9865	6.702
1	12.801	6.5298
1	13.5	6.6667
1	13.2302	6.65
1	13.5667	6.7317
1	13.9167	6.7279
1	13.3212	6.6652
1	13.45	6.6381
1	13.51	6.474
1	12.9167	6.7166
1	12.865	6.5582
1	13.168	6.7393
1	13.33	6.616
1	14.5667	6.7013
1	14.3333	6.6005
1	15.1685	6.746
1	14.9963	6.7085
1	14.3211	6.5223
1	14.5833	6.477
1	14.4167	6.697
1	14.4167	6.6488
1	14.7667	6.7347
1	14.7889	-17.4385
1	14.7396	-17.3972
1	12.3453	-16.08
1	12.4865	-14.916
1	12.2167	-15.351
1	12.102	-14.6644
1	11.1333	-15.3
1	11.217	-15.2
1	11.5833	-14.151
1	11.6667	-14.947
1	11.4167	-14.951
1	11.5	-14.2167
1	11.171	-15.7277
1	12.7954	-15.6222
1	16.25	-15.583
1	15.8	-13.9255
1	15.4418	-13.9832
1	17.0439	-14.7833
1	17.1505	-15.6111
1	16.611	-12.6997
1	17.0582	-13.5676
1	17.05	-13.256
1	17.181	-13.251
1	17.0701	-13.3338
1	16.423	-15.9019
1	16.6683	-16.2852
1	16.591	-16.0757
1	16.6221	-15.501
1	16.6171	-16.4037
1	17.4667	-15.9189
1	16.3333	-14.4318
1	15.7166	-15.0455
1	16.661	-12.5441
1	16.666	-12.9
1	15.8172	-12.3833
1	17.251	-12.174
1	16.4	-12.117
1	18.1048	-11.6743
1	18.1278	-13.3815
1	18.0839	-13.4678
1	17.7303	-13.4
1	17.881	-13.6513
1	17.9808	-13.6604
1	18.551	-13.6548
1	18.558	-14.7366
1	17.375	-13.6175
1	16.5578	-14.559
1	16.551	-13.6051
1	17.001	-13.5226
1	-17.95	44.1185
1	-18.06	45.33
1	-17.436	49.227
1	13.4926	41.8306
1	4.9874	46.2463
1	5.0695	45.3863
1	4.8749	45.5035
1	4.9212	45.898
1	5.1524	46.55
1	4.8809	46.1061
1	7.73	45.5005
1	6.818	45.1189
1	5.054	45.0558
1	5.58	45.0193
1	6.338	44.7215
1	7.617	44.747
1	7.6746	44.9078
1	5.45	44.6585
1	10.433	43.6375
1	10.366	45.0926
1	10.4001	44.8229
1	10.668	46.4169
1	10.4998	47.1333
1	10.7331	47.766
1	10.6955	49.0523
1	10.668	48.4214
1	10.5358	45.7564
1	7.56	45.651
1	9.112	46.4038
1	9.05	46.4047
1	6.61	46.7083
1	6.461	45.4376
1	6.5338	43.4626
1	6.47	44.691
1	8.842	44.479
1	8.486	43.9833
1	8.717	43.9909
1	9.872	44.31
1	9.881	43.9167
1	7.43	28.85
1	6.94	29.8374
1	6.807	30.941
1	6.911	30.849
1	7.034	31.066
1	7.217	32.1833
1	6.96	32.3
1	6.93	32.217
1	6.901	32.1667
1	6.843	32.25
1	7.244	32.249
1	7.2701	32.1667
1	7.2	32.233
1	7.29	30.0493
1	7.71	32.3333
1	7.46	31.733
1	7.425	31.2832
1	8.168	31.5758
1	7.7667	31.873
1	8.124	31.938
1	7.19	31.6
1	8.033	30.332
1	9.343	31.8333
1	13.058	28.9738
1	12.1439	30.716
1	12.27	30.582
1	-2.653	30.4487
1	-2.2897	29.3979
1	-1.4586	31.4333
1	-2.3264	29.4667
1	-2.5964	30.9697
1	-2.3088	23.7
1	-2.0539	26.5728
1	-2.2315	31.6251
1	-1.977	31.6313
1	-1.3	33.8288
1	14.7443	33.0833
1	14.7277	33.18
1	14.7103	32.982
1	14.7028	32.9067
1	14.71	33.417
1	14.6992	33.532
1	14.7336	33.4692
1	14.77	33.262
1	14.6587	33.4526
1	14.6816	33.6191
1	14.6947	33.1262
1	14.6746	33.2167
1	14.7252	33.749
1	14.7042	33.6834
1	14.7484	33.8431
1	14.7457	34.349
1	14.6802	34.333
1	14.7177	34.282
1	14.7195	34.0882
1	14.7	34.3909
1	14.7639	34.6375
1	14.7391	34.6844
1	14.685	34.6502
1	14.6832	35.5422
1	14.7111	35.355
1	14.6716	34.698
1	14.7524	35.63
1	14.7239	36.2778
1	14.7459	36.08
1	14.7569	36.22
1	14.725	34.8349
1	14.7279	35.2602
1	14.7083	35.7622
1	14.7499	35.95
1	14.7434	36.1475
1	14.7708	34.55
1	14.7651	35.1536
1	14.7894	34.4006
1	14.7932	36.1382
1	14.76	35.8535
1	14.7407	35.8989
1	14.7758	36.4
1	14.7343	36.4526
1	14.7607	35.572
1	14.8538	35.9745
1	14.699	32.5955
1	14.7167	32.4969
1	14.656	32.6374
1	14.868	32.5045
1	13.9763	32.5784
1	14.496	32.4898
1	14.34	32.4928
1	14.1617	32.4979
1	14.05	32.5287
1	14.534	32.5684
1	14.483	32.5376
1	14.1499	32.6131
1	13.716	32.6487
1	14.067	32.5908
1	13.6502	32.6136
1	13.683	32.5286
1	13.7377	32.5057
1	13.881	32.8
1	14.25	32.449
1	14.275	32.3833
1	14.106	32.5351
1	13.977	32.4871
1	14.2356	33.9604
1	14.0333	33.82
1	14.142	33.869
1	13.9192	33.9955
1	14.167	33.1214
1	13.8	30.416
1	13.749	30.6434
1	13.6301	30.432
1	12.951	30.4145
1	12.901	30.5439
1	12.9891	32.2205
1	12.6719	31.8816
1	12.85	32.0421
1	12.633	30.55
1	13.4356	30.581
1	13.024	30.3064
1	13.2035	30.399
1	13.0909	30.35
1	13.217	30.467
1	13.2588	30.4013
1	13.1475	30.3333
1	15.5014	30.549
1	15.463	30.321
1	15.2833	31.0167
1	15.2708	30.316
1	15.3169	30.3992
1	15.25	25.35
1	15.2333	24.8571
1	15.3167	25.2987
1	15.2922	24.0904
1	15.2361	24.6598
1	15.3167	25.55
1	15.2667	26.733
1	15.55	31.1061
1	15.0697	29.2392
1	15.2951	28.4334
1	15.2888	32.2005
1	15.983	30.218
1	15.611	30.2038
1	15.8655	30.2172
1	15.716	31.0891
1	15.267	30.6499
1	16.0475	31.116
1	15.68	37.218
1	16.2339	35.1292
1	16.4016	34.167
1	16.074	34.0262
1	16.1728	33.6889
1	16.5	33.3655
1	16.4669	33.6333
1	16.401	33.6111
1	16.483	33.4642
1	16.4967	33.864
1	16.247	33.4811
1	16.0869	33.4844
1	16.266	33.5419
1	16.389	33.4581
1	16.151	33.4954
1	16.5381	33.9054
1	16.548	33.7
1	16.2	33.4615
1	16.2762	33.9198
1	16.2756	33.5934
1	16.333	33.5335
1	16.1556	33.6367
1	16.532	33.4765
1	16.5123	33.5459
1	16.066	33.6002
1	16.6253	33.5648
1	16.6333	34.2841
1	16.5	33.7087
1	16.5428	33.9742
1	16.4917	34.133
1	16.532	34.1848
1	16.5982	33.716
1	16.5809	33.927
1	16.5483	34.3478
1	16.191	33.7425
1	16.5659	26.136
1	16.5002	26.35
1	16.5264	26.217
1	16.45	25.1461
1	16.584	24.1735
1	16.666	24.266
1	16.5882	24.533
1	16.653	25.7186
1	16.666	24.8863
1	16.5183	25.599
1	16.6	31.2299
1	16.05	28.3558
1	16.0521	29.717
1	15.9667	30.517
1	16.0246	29.1303
1	15	22.099
1	14.8698	22.6181
1	14.134	22.6033
1	12.534	23.2597
1	12.52	23.136
1	12.5068	22.994
1	12.5167	23.477
1	12.555	32.2834
1	12.633	32.1211
1	12.4666	32.3167
1	12.5167	32.218
1	12.6013	32.4019
1	12.5333	32.6667
1	13.55	32.809
1	13.3848	32.74
1	13.4779	32.74
1	13.4016	32.8008
1	13.817	33.0373
1	13.3764	32.6824
1	13.7025	32.74
1	13.7038	32.9328
1	13.4759	32.6245
1	13.3387	32.767
1	13.3	31.565
1	13.2873	31.4667
1	13.5768	31.9822
1	13.5316	31.8068
1	13.5861	31.924
1	13.3551	31.9333
1	13.2761	31.9878
1	13.3881	31.9881
1	13.4264	31.31
1	13.7764	36.825
1	13.4565	35.919
1	13.3833	35.85
1	13.3586	39.2725
1	14.5403	39.2371
1	14.418	39.2545
1	14.7128	39.249
1	14.7771	39.2833
1	15.067	39.2456
1	15.0151	39.269
1	14.967	35.7001
1	14.914	35.932
1	15.1062	35.682
1	15.2378	35.85
1	12.652	35.8413
1	12.699	35.983
1	12.7167	35.916
1	12.833	36.616
1	12.4355	36.0333
1	12.5665	36.372
1	10.2736	36.2833
1	10.2748	36.726
1	9.9646	36.8975
1	9.9255	37.1361
1	10.6099	37.1846
1	10.4316	37.5388
1	10.5667	37.585
1	2.0263	37.45
1	2.046	36.666
1	2.178	36.6913
1	2.0535	36.809
1	11.2833	36.6834
1	11.0412	36.6828
1	10.6893	36.6744
1	10.65	36.7173
1	10.6561	36.139
1	11.2926	32.3416
1	10.132	32.165
1	10.28	33.4462
1	10.5752	32.9
1	10.4258	32.6296
1	11.1764	32.429
1	11.4738	32.43
1	11.4453	33.0812
1	11.266	33.0078
1	9.6653	33.0904
1	9.5316	33.0839
1	10.2717	33.0085
1	8.7261	33.077
1	9.5051	33.0296
1	8.9941	33.048
1	9.6206	38.8974
1	3.1129	38.82
1	3.1138	38.951
1	3.12	39.031
1	3.351	38.8342
1	2.8215	39.066
1	3.052	38.866
1	2.9578	38.846
1	3.1974	38.899
1	3.168	39.0622
1	2.7976	38.9789
1	2.4053	38.9407
1	2.0139	30.7669
1	3.6739	31.6154
1	2.7899	36
1	3.3181	33.8167
1	3.788	31.2995
1	4.7367	32.587
1	0.5167	38.622
1	1.1576	37.1932
1	0.7842	38.047
1	-0.015	38.232
1	7.5	38.4722
1	6.7697	38.582
1	7.3486	38.4755
1	7.1745	38.383
1	7.217	38.3333
1	7.9153	38.3
1	7.6431	38.7918
1	7.9608	38.6333
1	8.5164	39.181
1	8.4855	38.7667
1	8.405	38.8333
1	9.9276	39.0388
1	9.4667	39.05
1	10.0679	39.0958
1	10.7652	1.316
1	10.7818	1.099
1	10.214	1.05
1	10.6699	1.7134
1	9.0012	33.8028
1	8.4167	32.785
1	8.2414	32.7119
1	8.12	32.781
1	9.4979	32.5428
1	9.4571	32.299
1	9.1481	32.4591
1	9.1112	32.5292
1	9.3651	32.5896
1	9.4436	30.911
1	8.9348	30.9337
1	9.4016	33.8649
1	9.5247	33.8755
1	9.272	30.1602
1	8.6927	30.162
1	8.4164	30.113
1	8.5144	30.066
1	8.7833	30.1667
1	8.4322	30.1833
1	8.964	30.1677
1	8.5682	30.1535
1	9.0924	30.1644
1	8.6867	30.1068
1	8.6272	30.0702
1	9.4118	30.1453
1	9.4572	30.1102
1	8.8004	30.2391
1	8.8762	30.2333
1	8.4662	30.5393
1	9.332	30.2667
1	8.2871	34.0391
1	9.8881	32.0182
1	9.7159	32.2098
1	8.6	32.1943
1	9.9294	32.1773
1	10.1779	31.6405
1	10.1849	32.4108
1	10.3498	32.3527
1	9.917	32.3547
1	9.3897	32.3677
1	10.045	31.3339
1	9.683	31.335
1	9.6848	31.021
1	9.7545	33.3064
1	9.674	33.2041
1	9.5614	33.218
1	9.7664	33.206
1	9.7667	29.9902
1	9.8602	30.016
1	9.7059	29.866
1	9.6926	29.8167
1	9.5656	30.1333
1	9.581	30.016
1	9.542	30.199
1	9.9516	30.3
1	-26.916	32.7074
1	-26.9655	30.6328
1	-27.0833	30.675
1	-27.032	30.709
1	-27.3074	30.687
1	-25.1228	31.6667
1	-25.235	31.664
1	-25.249	31.339
1	-24.989	31.8006
1	-26.6609	31.909
1	-25.6599	31.841
1	-25.5691	32.6566
1	-25.9333	30.1332
1	-23.3089	34.332
1	-23.233	33.3333
1	-23.8333	34.103
1	-23.0833	28.2393
1	-23.1857	28.2527
1	-23.0117	28.617
1	-23.4	28.6585
1	-22.4503	28.627
1	-22.8833	32.95
1	-23.1089	32.767
1	-23.2006	32.044
1	-23.9752	31.866
1	-23.8175	28.891
1	-25.5001	28.7448
1	-25.4501	29.5484
1	-25.6643	30.0327
1	4.85	29.0308
1	4.8141	30.1904
1	4.753	30.2833
1	4.7906	30.409
1	4.8703	28.3188
1	4.8279	28.3645
1	4.8562	31.8808
1	4.8897	32.666
1	7.7	39.334
1	14.6223	39.2541
1	14.8348	39.249
1	14.6667	39.2636
1	14.91	39.2632
1	14.252	39.2532
1	14.35	39.2661
1	13.8627	39.266
1	14.0848	28.5808
1	14.103	31.05
1	14.4696	30.9891
1	14.3815	31.432
1	14.4112	32.4227
1	14.4179	32.838
1	14.3647	32.6333
1	14.317	32.9333
1	14.249	31.4789
1	14.1326	30.9601
1	14.3409	30.6862
1	14.4001	30.9503
1	14.8841	30.4192
1	14.9407	30.3713
1	14.8824	30.5728
1	14.8	30.6977
1	14.7685	31.5601
1	15.1607	32.25
1	14.267	31.6843
1	14.265	31.549
1	14.0826	31.1833
1	14.428	32.4851
1	14.4296	32.7584
1	14.4514	32.6276
1	11.768	32.2391
1	10.55	31.8442
1	11.859	28.8794
1	11.8075	29.4724
1	11.8659	29.8555
1	11.006	31.6723
1	14.2085	31.279
1	14.821	32.2333
1	14.416	31.3376
1	14.5061	31.547
1	14.1527	31.6666
1	14.12	32.08
1	14.22	32.15
1	14.0408	31.8167
1	13.919	32.08
1	13.861	32.1022
1	13.9011	32.3766
1	14.039	30.8327
1	13.8638	31.2224
1	14.0506	31.555
1	14.0859	31.299
1	13.5249	27.342
1	13.5667	27.1238
1	13.8444	27.1358
1	13.5195	26.7167
1	13.691	26.501
1	14.15	27.5563
1	13.2741	30.6492
1	13.6	28.6038
1	12.8854	29.3333
1	13.2147	28.3167
1	13.6233	29.0082
1	15.8126	28.9338
1	16.156	28.65
1	15.187	28.7
1	15.2329	28.9406
1	14.96	28.2121
1	15.0136	29.8237
1	4.6894	13.4308
1	9.9749	13.467
1	8.734	44.1793
1	7.563	32.55
1	13.1227	29.111
1	-17.81	49.42
1	10.8929	-3.32999
1	10.8247	-3.33052
1	10.6684	-3.29517
1	10.7951	-3.47757
1	10.9127	-3.38558
1	10.9881	-3.38371
1	10.7385	-3.16578
1	10.9201	-3.45313
1	10.7495	-3.25613
1	10.9626	-3.19016
1	10.808	-3.39393
1	10.7435	-3.39966
1	10.8581	-3.47254
1	0.77	34.0261
1	9.28	42.18
1	-0.16	34.93
1	-3.25	40.11
1	0.51	34.15
1	-4.17	39.47
1	0.37	36.9
1	-0.16	34.14
1	0.01	34.11
1	8.15	38.82
1	0.62	34.42
1	0.58	34.23
1	-0.03	34.01
1	-22.8896	31.0396
1	-23.5362	30.8892
1	-24.6314	31.7827
1	-18.2203	28.9432
1	-8.2256	36.4905
1	-8.1756	36.3934
1	-8.2196	36.4443
1	-8.1536	36.3363
1	-19.3667	48.1667
1	13.55	-7.17
1	13.85	-7.1
1	19.2056	30.4487
1	19.2897	30.4543
1	18.5801	31.9269
1	18.5042	31.835
1	18.5462	31.869
1	-8.10118	36.5102
1	-8.22153	36.3916
1	-8.13008	36.5587
1	-8.14607	36.683
1	-0.85	30.015
1	-8.2688	36.4814
1	-17.9167	29.3667
1	-20.9167	32.1833
1	-21	32.1667
1	-18.6333	26
1	-20.7167	31.2167
1	-21.0833	32.2333
1	-17.3333	31.9167
1	-21.2167	31.6167
1	-21.05	31.6167
1	-20.9	31.6167
1	-18.05	26.6
1	-15.6667	30.3333
1	-16.0833	30.4667
1	-21.1167	31.6333
1	-16.3333	30.95
1	-21.2833	31.9167
1	-18.3333	26.3167
1	-19.0833	27.8667
1	-17.2167	31.75
1	-21.0333	31.75
1	-21	31.8167
1	-21.4167	31.6667
1	-19.1833	32.7833
1	-17.75	27.4167
1	-16.05	28.8333
1	0.95	30.2667
1	1.05	30.5
1	-0.63333	31.5667
1	0.9	30.2333
1	0.16667	32.5
1	2.2	34.75
1	10.1667	0.41667
1	-4.86667	39.15
1	-5.11667	39.0833
1	-4.38333	38.0667
1	-2.83333	33
1	-5.3	38.55
1	-5.16667	38.55
1	-4.3	38.55
1	-5	39.75
1	-5.18333	38.8333
1	-4.88333	38.2833
1	-4.65	38.0833
1	-11.1667	35.9333
1	-3.5	35.8333
1	-3.91667	35.75
1	-3.33333	35.15
1	-5.16667	38.4167
1	-7.45	36.5
1	-5.16667	38.7667
1	-8.16667	36.6333
1	-5.41667	38.0333
1	-5.08333	38.0167
1	-5.08333	38.55
1	-4.66667	38.0167
1	-4.13333	35.7333
1	-26.6833	31.6833
1	-26.75	32.0167
1	-26.75	31.0167
1	-27.0167	31.95
1	-25.9167	31.6333
1	-26.8333	31.8333
1	-26.8333	31.9333
1	14.3667	36.3667
1	19.8333	30.2333
1	16.7	33.3667
1	15.8333	34.4
1	13.5	33.8333
1	19.9167	30.2167
1	14.9833	35.9833
1	14.9167	33.25
1	14.5	33.5
1	11.6667	34.6667
1	14.2	35.1333
1	19.4833	30.3
1	19.6833	30.25
1	-27.1333	32.2667
1	-27.0333	32.25
1	-27.0833	32.55
1	-28.0333	31.9667
1	-25.65	23.9333
1	-27	32.5
1	-27	32
1	-24.9833	31.5833
1	-26.9	32.3167
1	-25.4167	23.4167
1	-25.9333	31.8333
1	-27.3833	32.2667
1	-22.75	30.5833
1	-27.0333	32.3167
1	-23.0167	31.25
1	-25.4333	31.9333
1	-23.1167	31.4333
1	-23.0833	31.3667
1	-23.4	31.4333
1	-23.8333	30.3333
1	-28.5667	31.9667
1	-25.45	23.7
1	-25.5	23.7
1	16.0167	-14.7
1	14.8167	-16.8667
1	13.2	-15.5333
1	16.0167	-16.5
1	14.4667	-16.35
1	13.8667	-16.3333
1	13.6183	-16.0836
1	16.4167	-15.7
1	16.5833	-15.0333
1	14.95	-17.05
1	13.9167	-15.9167
1	13.6833	-16.3833
1	15.9833	-16.3833
1	15.65	-13.6667
1	15.4333	-16.7167
1	12.9333	-14.9167
1	14.1667	-16.0667
1	14.5333	-16.6667
1	16.55	-14.75
1	14.2667	-16.25
1	16.5167	-14.65
1	12.7	-16.3167
1	16.0833	-14.2333
1	15.2833	-14.8833
1	14.6667	-16.4667
1	12.65	-16.3667
1	-21	55.3667
1	10.1667	9.91667
1	5.91667	5.76667
1	10.5	7.33333
1	11.8	7.65
1	12	8.51667
1	12.5833	7.81667
1	10.3833	7.23333
1	7.38333	3.93333
1	12.3333	8.75
1	12.5	4.18333
1	6.31667	5.68333
1	7.01667	6.26667
1	14.9167	8.81667
1	15.05	8.33333
1	13.6667	8
1	13.5333	2.08333
1	13.7333	7
1	17	8
1	-17.4333	14.35
1	-17.7833	15.8
1	-18.0833	21.75
1	-18.05	21.65
1	-25.5	32.55
1	-13	35.1333
1	-26.8333	32.5667
1	-26.5333	32.3333
1	-25.25	32.8667
1	-16.1667	33.5
1	-12.75	34.75
1	-13.4217	34.8717
1	-18.2833	35.4667
1	-25.7167	32.05
1	-25.9667	32.5833
1	-25.8667	32.5
1	-21	35
1	-25.05	33
1	-13.4667	34.9833
1	-26.3	32.3333
1	-20.25	57.5
1	16.5	-7.5
1	12.8	-5.78333
1	12.7167	-5.03333
1	13.75	-11.55
1	13.45	-10.75
1	13.0167	-6.63333
1	14.8833	-6.18333
1	13.3667	-8.33333
1	14.4	-3.56667
1	14.55	-4.11667
1	12.5167	-7.91667
1	12.4167	-8.26667
1	11.7	-8.28333
1	13.4	-6.35
1	13.4667	-6.3
1	15.0667	-9.13333
1	14.5833	-7.41667
1	13.9167	-8.08333
1	14.15	-6.63333
1	13.1167	-5.3
1	12.6833	-7.95
1	14.8	-10.75
1	13.6833	-6.08333
1	12.2167	-5.58333
1	14.3333	-7.75
1	14.7333	-6.01667
1	18.4167	1.33333
1	14.4333	-11.4667
1	12.2667	-5.03333
1	14.4667	-10.9167
1	12.4667	-8
1	14.4167	-3.78333
1	15.8	-1.33333
1	12.9167	-9.5
1	13.8667	-7.28333
1	12.5	-8.21667
1	11.4167	-8.31667
1	13.3333	-6.21667
1	12.8	-8.26667
1	13.2167	-5.91667
1	15	-2.96667
1	13.8667	-4.33333
1	16.25	-3.38333
1	12.9167	-7.63333
1	15.0667	-10.5833
1	11.6667	-8.18333
1	16.9167	-0.33333
1	14.55	-9.75
1	14.5667	-7.46667
1	13.25	-10.5
1	13.3	-6.45
1	12.8	-8.05
1	13.8167	-10.8333
1	18.0667	0.61667
1	-22.8333	47.3333
1	-18.9167	48.85
1	-23.35	47.5833
1	-23.3333	43.6833
1	-18.7333	46.0333
1	-19.2667	47.8333
1	-19	48.3333
1	-16.3333	47.05
1	-23.5	44.3333
1	-21.55	47.4333
1	-21.7333	43.75
1	-24.9167	46.4167
1	-18.2	47.1
1	-16.8833	49.5833
1	-22.9	44.5167
1	-16.1333	46.9667
1	-18.85	47.9833
1	-22.5333	45.45
1	-15.5167	47.6667
1	-20.3167	44.2833
1	-17.8167	44.9
1	-23.5833	47.0167
1	-18.6833	47.15
1	-19.5167	45.4833
1	-18.7833	48.25
1	-16.0833	46.6667
1	-14.05	48.6333
1	-14.1667	48.1
1	-21.4333	44.3333
1	-21.7	43.5
1	-19.0333	48.1
1	-19.55	46.2833
1	-21.0333	44.9333
1	-19.0833	47.3333
1	-23.7333	45.7667
1	-16.1667	49.7667
1	-16.05	47.65
1	-20.3333	45.5833
1	-15.6667	46.3333
1	-18.0167	44.05
1	-19.1667	46.7167
1	-18.9167	48
1	-22.8	47.4667
1	-22.8833	44.3333
1	-16.95	46.8333
1	-19.1667	48.4333
1	-17.9667	47.0333
1	-18.05	49.3167
1	-22.3833	46.15
1	-18.8667	46.75
1	-21.3167	47.65
1	-21.8667	47.45
1	-21.45	47.0833
1	-17.2	49.4167
1	-22.8333	47.8333
1	-18.9167	48.5333
1	-13.35	48.2167
1	-12.3167	49.2833
1	-22.5	44.5
1	-23.25	46.1167
1	-18.1833	47.8667
1	-19.8333	46.8333
1	-16.7167	44.4833
1	-19.75	44.9667
1	-19.6667	44.5
1	-19.1167	44.7833
1	-24.2	45.3333
1	-18.9833	48.6
1	-15.2333	48.55
1	-14.8333	48
1	-17.3	46.95
1	-18.6667	44.6167
1	-18.9667	48.75
1	-14.8833	50.2667
1	-20.4167	45.0333
1	-18.3167	47.1167
1	-12.7	49.2
1	-17.55	46.9167
1	-14.65	49.6667
1	-19.1333	48.05
1	-18.1833	48.2833
1	-14.6333	47.8333
1	-15.6	46.5
1	-18.8667	48.85
1	-24.6667	44.75
1	-18.7	47.6833
1	-18.1833	48.2333
1	-18.9167	47.6167
1	-21.1167	47.2167
1	-18.8	47.4333
1	-19.1167	46.8333
1	-18.9167	48.05
1	-19.0833	48.1
1	-25.0167	46.5
1	-13.1667	49.05
1	-17.8167	48.4667
1	-17.6667	45.65
1	-18.85	47.85
1	-16.4333	46.7167
1	-19.0667	48.2
1	4	36
1	-3.38333	37.6667
1	-0.5	34.5
[truncated: 102 more rows]

## Sheet: An.melas
An. melas	decimalLat	decimalLon
1	2.378	15.7502
1	2.3328	15.2832
1	4.07	19.983
1	-4.2667	19.1812
1	1.082	33.7417
1	1.0971	30.0624
1	1.6075	30.0667
1	1.8613	33.4686
1	1.8434	33.2094
1	2.2105	33.203
1	9.6208	13.7289
1	9.546	12.793
1	6.422	13.5505
1	6.4846	17.332
1	6.47	16.649
1	6.492	12.141
1	4.433	14.37
1	4.787	14.7
1	8.7514	13.4237
1	8.668	15.8883
1	8.7134	14.684
1	8.484	15.8
1	8.3998	15.559
1	6.45	2.6015
1	6.466	2.7527
1	6.3667	28.3374
1	6.355	26.181
1	6.3667	26.6462
1	6.35	27.4833
1	6.3633	24.466
1	6.3896	25.149
1	6.3558	24.6477
1	6.38	24.6978
1	6.37	23.5017
1	6.3034	23.415
1	6.2804	21.7833
1	6.7002	27.501
1	6.4902	-3.2631
1	6.517	-2.9333
1	6.522	-4.567
1	6.4833	-4.0833
1	6.4523	-3.908
1	6.501	-3.7125
1	6.4784	-3.606
1	6.479	-3.861
1	6.4304	-3.784
1	7.011	-3.6415
1	6.6766	-2.9563
1	7.1947	-5.2167
1	6.984	-5.4167
1	3.7775	14.5976
1	-4.778	22.6206
1	-4.2	25.248
1	4.639	29.1629
1	4.7619	29.0251
1	4.9151	29.725
1	4.9426	29.2333
1	4.9426	29.0667
1	4.9408	28.016
1	4.942	29.7759
1	4.912	15.4083
1	4.893	15.2926
1	4.9499	15.3117
1	4.3667	15.3146
1	5.333	29.4442
1	5.0471	43.1328
1	5.051	43.291
1	0.3861	39.8483
1	0.393	39.7444
1	-0.7158	39.85
1	-0.723	39.7667
1	13.456	39.5667
1	13.55	39.467
1	13.45	39.2431
1	13.5341	39.5762
1	13.6587	39.465
1	13.7011	39.4077
1	13.6416	39.4155
1	13.6085	40.3264
1	13.55	41.1061
1	13.5465	40.7027
1	13.6833	39.9477
1	13.4031	40.0662
1	13.484	39.889
1	13.4522	40.1683
1	13.4604	40.1167
1	13.43	39.9994
1	13.4048	40.1191
1	13.3602	39.9817
1	13.4402	39.9523
1	13.3559	40.0843
1	13.5841	40.1405
1	13.5828	40.0173
1	13.51	40.0828
1	13.5709	39.8997
1	13.5457	39.6306
1	13.545	39.6962
1	13.5	39.6501
1	13.5684	37.6899
1	13.58	37.7503
1	13.434	37.708
1	13.2492	37.6833
1	13.216	37.7366
1	13.2431	38.3133
1	13.228	38.568
1	13.2668	38.365
1	13.2796	39.8416
1	13.186	40.0342
1	13.1838	40.3991
1	13.383	39.815
1	13.3869	39.6333
1	13.0902	40.0384
1	5.1012	34.3832
1	5.1086	34.0797
1	5.25	34.3081
1	5.4167	34.3561
1	5.565	34.8965
1	5.7847	34.4792
1	5.7833	34.5833
1	5.7152	34.5197
1	5.9499	34.7406
1	5.8833	34.7965
1	5.704	34.7509
1	5.635	34.5258
1	6.0117	34.681
1	6.1111	34.4833
1	4.7682	34.48
1	4.8239	34.2
1	4.9561	34.2863
1	4.8663	34.348
1	4.9124	34.5163
1	4.9	34.2829
1	10.1808	34.2297
1	10.6525	34.2219
1	10.66	34.2715
1	10.667	34.0898
1	10.8333	34.3695
1	10.6589	34.1635
1	9.548	34.1703
1	9.6718	34.0665
1	9.7833	34.0776
1	9.566	34.2373
1	11.833	35.1333
1	11.8668	35
1	11.8222	34.933
1	11.8499	35.0672
1	11.7777	35.0967
1	11.7858	35.2158
1	11.8899	35.2333
1	11.9	34.7445
1	11.9307	35.1764
1	11.5891	34.8581
1	11.2232	35.5
1	11.2472	36.2404
1	11.1385	37.68
1	11.4665	34.999
1	11.1553	34.7028
1	12.404	34.9975
1	12.084	34.9507
1	12.083	34.8204
1	12.269	34.8408
1	12.15	34.8368
1	12.229	35.2028
1	12.493	35.28
1	11.897	34.5614
1	11.833	34.5778
1	11.85	34.5167
1	11.217	34.5058
1	11.285	34.0272
1	11.2	34.05
1	6.02	46.0833
1	5.7866	46.122
1	6.7571	46.08
1	6.2466	46.7173
1	6.172	46.616
1	6.1431	46.4428
1	6.1848	46.4239
1	6.254	44.792
1	6.195	44.85
1	6.1492	45.1667
1	6.18	44.4839
1	6.2047	44.1002
1	4.5833	44.0465
1	6.422	44.663
1	6.3081	43.9278
1	6.3636	44.45
1	6.3007	45.2935
1	6.368	44.992
1	6.2386	45.15
1	6.2727	45.5
1	16.168	-13.5296
1	16.517	-13.6225
1	4.9212	45.898
1	6.418	46.3277
1	6.445	47.0609
1	6.4446	46.511
1	6.4452	46.7241
1	6.4834	45.2468
1	6.49	45.0646
1	6.45	45.5377
1	6.4846	45.1925
1	6.447	44.35
1	6.4318	45.0167
1	6.4428	44.4167
1	6.4557	44.82
1	6.411	44.6
1	6.4836	44.776
1	6.4336	43.916
1	6.5083	43.8981
1	6.4948	43.6852
1	6.494	43.7621
1	6.4434	43.476
1	6.4434	43.9795
1	6.7	28.1445
1	0.3593	33.8539
1	0.3364	30.7337
1	0.3368	33.2961
1	14.7277	33.18
1	14.7103	32.982
1	14.7028	32.9067
1	14.71	33.417
1	14.7336	33.4692
1	14.77	33.262
1	14.6587	33.4526
1	14.7307	33.5801
1	14.671	33.5333
1	14.6976	33.661
1	14.7484	33.8431
1	14.7457	34.349
1	14.7177	34.282
1	14.7	34.3909
1	14.7639	34.6375
1	14.7391	34.6844
1	14.6832	35.5422
1	14.7239	36.2778
1	14.7459	36.08
1	14.7507	35.3888
1	14.745	35.316
1	14.6972	35.3731
1	14.7767	35.6376
1	14.7708	34.55
1	14.7651	35.1536
1	14.7894	34.4006
1	14.7932	36.1382
1	14.7455	36.2036
1	14.76	35.8535
1	14.7407	35.8989
1	14.7758	36.4
1	14.7343	36.4526
1	14.7607	35.572
1	14.8538	35.9745
1	13.9763	32.5784
1	14.1617	32.4979
1	14.05	32.5287
1	14.1499	32.6131
1	14.471	32.5345
1	13.716	32.6487
1	14.067	32.5908
1	14.123	32.5576
1	13.683	32.5286
1	13.881	32.8
1	13.9192	33.9955
1	12.5332	30.5905
1	13.0063	30.3667
1	12.633	30.55
1	13.3698	30.5685
1	16.4016	34.167
1	16.4669	33.6333
1	16.401	33.6111
1	16.247	33.4811
1	16.389	33.4581
1	16.4613	33.4792
1	16.0619	28.2004
1	16.0164	30.2454
1	16.0246	29.1303
1	14.5649	39.2667
1	14.516	39.2616
1	14.423	39.2563
1	14.765	39.2697
1	15.067	39.2456
1	14.914	35.932
1	12.8979	35.7485
1	12.816	35.735
1	12.6154	35.976
1	12.699	35.983
1	12.5665	36.372
1	12.578	36.4684
1	9.1303	31.266
1	9.1092	30.7289
1	8.917	31.5609
1	8.85	31.7048
1	8.929	31.343
1	8.5737	31.5554
1	8.5668	31.4312
1	8.5787	30.6558
1	8.5433	30.099
1	8.5315	29.6335
1	8.5347	37.2333
1	8.566	37.3049
1	8.45	37.1946
1	8.6767	37.4958
1	8.582	37.48
1	8.7345	37.3146
1	8.5425	37.36
1	8.6323	37.3667
1	7.526	35.7186
1	8.184	35.7
1	7.8939	35.7789
1	8.4919	35.5944
1	8.4919	35.7602
1	8.4245	35.8023
1	8.478	35.516
1	8.3462	37.3561
1	8.4726	37.3009
1	8.3915	33.9484
1	8.4814	34.1237
1	8.4897	33.4209
1	8.4855	33.35
1	8.472	33.182
1	8.434	33.349
1	8.48	33.944
1	8.4712	36.5104
1	8.4	36.079
1	8.3839	36.715
1	8.4131	35.6102
1	8.466	36.721
1	8.4861	36.8667
1	8.4034	36.944
1	8.44	36.248
1	8.283	36.721
1	8.4652	36.637
1	8.4844	36.2503
1	8.4763	36.1614
1	8.3307	36.65
1	8.4563	36.092
1	8.4025	36.5314
1	8.3245	36.299
1	8.3467	36.4035
1	8.332	36.166
1	8.45	36.35
1	5.781	0.586
1	8.5	-13.2833
1	12.4167	-16.3333
1	12.7667	-16.3
1	16.0167	-16.5
1	13.8667	-16.3333
1	13.3	-15.5333
1	16.4167	-15.7
1	14.55	-17.1167
1	13.9167	-15.9167
1	13.6833	-16.3833
1	12.9333	-15.6667
1	13.1333	-14.8167
1	12.8	-16.3667
1	6.43333	3.28333
1	6.31667	-10.3333
1	6.33333	-10.7333
1	12.3	-15.8167
1	11.9333	-15.8167
1	11.2333	-15.7333
1	11.2	-15.2667
1	12.45	-15.25
1	11.2167	-15.1667
1	11.3333	-15
1	11.9	-15
1	12.2833	-15.3667
1	11.8667	-15.65
1	4.93333	-1.75
1	6.08333	1.1
1	5.55	-0.25
1	13.4333	-15.7167
1	13.6	-15
1	13.3667	-16.6
1	13.2806	-16.5928
1	13.4667	-16.2833
1	13.5	-15.5833
1	13.3333	-16
1	13.3667	-15.8
1	13.1794	-16.5761
1	13.5167	-14.8333
1	13.4167	-15.6167
1	13.4833	-15.7833
1	13.3333	-16.75
1	13.25	-16.3667
1	13.2256	-16.5919
1	4.96667	-6.13333
1	4.75	-6.61667
1	4.41667	-7.51667
1	5.31667	-4.01667
1	7.7	-5
1	-5.96667	12.45
1	2.93333	9.93333
1	6.4	2.51667
1	-12.3333	13.5667
1	-9.3	13.1667

## Sheet: An.merus
An. merus	decimalLat	decimalLon
1	-12.235	16.8451
1	-12.217	16.952
1	-12.202	18.3667
1	-12.123	17.3833
1	-12.3774	17.4667
1	-12.2574	19.075
1	-11.6099	18.7917
1	-3.7615	34.7167
1	-3.7817	34.5808
1	-3.3843	34.8167
1	-3.4014	34.9104
1	-3.3795	34.7011
1	-1.2167	38.63
1	-28.1	31.098
1	-27.8333	30.9333
1	-27.5667	31.106
1	-26.916	32.7074
1	-27.5667	32.5851
1	-26.9655	30.6328
1	-27.0833	30.675
1	-27.032	30.709
1	-28.7505	30.634
1	-25.235	31.664
1	-25.249	31.339
1	-24.989	31.8006
1	-25.5691	32.6566
1	-23.7731	31.5667
1	-23.3089	34.332
1	-23.4333	34.3333
1	-23.5833	34.196
1	-23.8331	32.565
1	-23.0117	28.617
1	-23.4	28.6585
1	-23.0809	28.6317
1	-23.482	32.333
1	-23.9752	31.866
1	-25.0677	30.639
1	-3.25	40.11
1	-4.17	39.47
1	-18.2203	28.9432
1	-23.5362	30.8892
1	-17.8333	25.6667
1	-21.1167	31.6333
1	-18.3333	26.3167
1	-4.86667	39.15
1	-5.11667	39.0833
1	-5	38
1	-5.3	38.55
1	-5	39.75
1	-5.08333	38.55
1	-6.85	39.3
1	-4.66667	38.0167
1	-26.8333	31.8333
1	-26.8333	31.9333
1	-29.3333	31.3333
1	-28.5333	32
1	-23.4333	30.9
1	-27.0833	32.2833
1	-27.05	32.55
1	-27.5667	32.3
1	-27	32.5
1	-27.8333	32.1667
1	-27.3833	32.2667
1	-27.0333	32.3167
1	-23.0167	31.25
1	-26.9167	32.8333
1	-25.4333	31.9333
1	-24.9833	31.5833
1	-23.4	31.4333
1	-23.6	30.6833
1	-25.5	32.55
1	-26.8333	32.5667
1	-26.5333	32.3333
1	-17.8333	36.7333
1	-17.2333	38.1667
1	-10.75	40.5
1	-24.7	32.6167
1	-14.2167	40.2833
1	-25.7167	32.05
1	-21	35
1	-25.05	33
1	-25.7667	32.6667
1	-26.3	32.3333
1	-18.9667	34.5
1	-20.25	57.5
1	-23.3333	43.6833
1	-3.25	39.9667
1	-3.61667	39.8333
1	-4.6	39.2167
1	-0.1	40

## Sheet: An.funestus
An. funestus	decimalLat	decimalLon
1	11.2243	-4.6469
1	-3.372	29.354
1	-3.3295	29.2378
1	-3.2684	29.2409
1	-3.428	29.93
1	6.4651	12.6236
1	6.0828	11.4876
1	4.4394	11.8988
1	4.5196	12.0521
1	4.3395	11.2821
1	3.899	11.416
1	4.1658	11.479
1	3.907	11.229
1	4.751	11.666
1	3.883	11.539
1	4.05	11.3635
1	3.6467	11.45
1	3.717	11.5166
1	3.701	11.4688
1	3.8341	11.502
1	3.8557	12.133
1	3.875	12.2614
1	4.0439	11.4996
1	3.933	11.2874
1	3.9	15.0169
1	3.7883	15.3666
1	3.3891	15.208
1	3.5164	13.5667
1	3.4271	12.833
1	2.041	14.35
1	3.733	12.3
1	4.4166	11.1457
1	4.428	10.195
1	4.6499	11.299
1	9.3081	10.433
1	8.7167	11.3598
1	5.8345	10.517
1	5.4142	9.3156
1	5.6664	9.282
1	2.8981	12.4394
1	2.9273	12.347
1	3.2333	15.166
1	3.4198	15.133
1	2.384	15.2278
1	4.4115	16.9162
1	4.167	16.6042
1	4.2191	17.1167
1	4.0924	18.9083
1	4.07	19.983
1	4.1594	19.0667
1	4.365	18.65
1	3.864	17.9838
1	4.612	16.4302
1	4.6432	16.134
1	-0.005	16.3167
1	-4.2314	16.433
1	-4.17	16.9167
1	-4.135	17.0667
1	-2.949	14.5248
1	-4.217	18.126
1	-4.356	19.5837
1	-4.017	19.4167
1	-3.5	18.2667
1	-4.339	18.1
1	-4.333	21.51
1	-4.1217	22.9715
1	-4.417	22.971
1	-4.333	22.9333
1	-4.31	22.8735
1	-4.2578	23.18
1	-4.333	18.6333
1	-4.2809	18.8
1	-4.3222	20.0245
1	-3.3152	23.596
1	-6.1167	24.1
1	-6.4833	25.8
1	-6.4705	23.8
1	-5.7	27.3333
1	-3.9343	22.6575
1	-3.65	22.5667
1	-3.1827	15.7644
1	-3.0167	15.548
1	-5.85	15.8333
1	-4.95	26.6701
1	-5.099	26.193
1	-5.5969	23.8167
1	-5.5123	24.7833
1	-5.25	30.2167
1	-5.816	30.2128
1	0.0412	24.4336
1	-0.85	10.6317
1	0.0423	10.4654
1	3.4833	10.023
1	-1.232	9.701
1	-9.3333	13.5697
1	-10.7	13.963
1	-7.305	37.3561
1	-4.421	13.62
1	1.717	10.216
1	1.499	29.731
1	1.45	29.7513
1	1.618	30.1606
1	1.8534	25.68
1	1.082	33.7417
1	1.8698	33.8809
1	1.884	30.17
1	1.6075	30.0667
1	1.8613	33.6878
1	1.8613	33.4686
1	1.717	33.331
1	1.8434	33.2094
1	2.2105	33.203
1	1.283	33.4201
1	1.869	32.575
1	1.4652	33.2433
1	1.8791	33.1619
1	1.6931	32.9842
1	1.6446	33.125
1	1.131	33.1218
1	1.1391	33.5167
1	-1.626	31.4458
1	-1.637	31.5235
1	-1.6099	31.3865
1	-0.7004	32.5258
1	-0.635	32.464
1	-0.95	13.566
1	-1.844	13.622
1	9.6208	13.7289
1	9.546	12.793
1	10.374	14.7892
1	-0.6502	14.761
1	-0.6937	14.8332
1	6.3333	13.4034
1	6.13	13.403
1	4.956	14.166
1	5.893	13.9667
1	6.452	13.5985
1	5.493	13.5488
1	10.38	13.547
1	10.5545	13.5947
1	10.52	13.5378
1	10.633	13.53
1	12.134	13.5526
1	12.547	13.5644
1	7.8088	13.553
1	6.422	13.5505
1	6.549	12.19
1	6.492	12.141
1	6.587	19.749
1	6.4453	19.6052
1	6.6142	18.6265
1	9.288	19.0167
1	7.159	21.323
1	6.95	21.2491
1	6.867	20.015
1	7.47	21.433
1	7.364	21.4281
1	7.518	20.147
1	7.4741	21.3771
1	8.1631	21.033
1	4.787	14.7
1	7.168	14.9389
1	-2.599	13.849
1	-2.3496	15.7333
1	-2.4206	14.56
1	-1.2316	13.904
1	8.668	15.8883
1	8.4887	15.8609
1	8.484	15.8
1	8.3998	15.559
1	8.433	15.7171
1	0.5714	15.737
1	0.2497	15.0608
1	0.7105	13.689
1	0.883	15.085
1	0.8167	15.197
1	0.8617	14.074
1	0.6092	14.7088
1	0.7634	14.9167
1	0.4717	15.3786
1	0.438	13.4441
1	1.1369	13.55
1	0.324	13.367
1	1.1473	13.348
1	1.3434	13.4804
1	0.945	13.3132
1	0.4	13.2589
1	-0.8819	13.2811
1	-0.8442	13.1965
1	-0.6949	13.3007
1	-0.653	13.1602
1	0.1226	13.126
1	0.053	13.0518
1	-8.5156	20.834
1	-9.25	20.738
1	-9.7984	20.391
1	-12.339	16.4459
1	-12.3665	17.376
1	-12.3547	16.341
1	-12.3836	16.9249
1	-12.3634	23.0012
1	-12.339	19.9167
1	-12.167	16.064
1	10.984	2.3985
1	11.13	2.4045
1	11.083	2.43
1	12.3691	1.7158
1	11.8683	1.9755
1	10.1677	1.8833
1	10.251	1.8203
1	10.1743	1.7863
1	10.4805	1.8441
1	10.187	2.6667
1	10.7174	2.677
1	11.0385	2.49
1	10.3915	2.478
1	10.2964	2.545
1	10.114	2.5506
1	10.267	2.499
1	10.067	2.5364
1	10.2	2.5333
1	10.2504	2.5853
1	10.8897	2.5891
1	10.8104	2.55
1	10.4857	2.627
1	6.4	2.4753
1	6.4329	2.5977
1	6.4672	2.5478
1	6.6708	2.4544
1	6.7333	2.6209
1	6.4925	2.4443
1	6.4898	2.707
1	6.4652	2.65
1	6.4437	2.7715
1	6.4167	2.715
1	6.8503	2.6946
1	6.55	2.7289
1	6.5285	2.5969
1	6.55	2.6706
1	6.5667	2.541
1	9.3667	2.6668
1	9.5	2.575
1	8.8167	2.6044
1	7.7755	2.6175
1	8.1352	1.6977
1	7.8524	2.45
1	7.8724	2.2553
1	6.7943	25.259
1	9.2392	24.4328
1	9.7	27.5
1	9.7647	27.75
1	9.868	28.752
1	6.3667	26.6462
1	6.3765	24.6868
1	6.5908	26.016
1	6.5734	23.66
1	6.5683	24.75
1	6.4962	25.6565
1	6.5214	22.4453
1	6.6051	21.8458
1	6.4963	22.3383
1	6.5244	23.248
1	6.3437	22.191
1	6.2841	23.3749
1	6.3542	22.4164
1	6.5362	23.4704
1	6.6751	22.2456
1	6.5267	22.2819
1	6.713	27.4956
1	6.6944	27.2218
1	6.753	27.5852
1	6.78	25.832
1	6.501	-2.75
1	6.4489	-4.333
1	6.5625	-3.766
1	6.633	-3.917
1	6.8988	-3.968
1	6.57	-4.004
1	6.573	-3.601
1	6.479	-3.861
1	6.5079	-3.663
1	6.43	-3.95
1	6.4205	-3.834
1	6.434	-3.7469
1	6.984	-5.4167
1	7.184	-1.3842
1	7.234	-1.5564
1	7.5534	-1.4153
1	7.3	-1.4078
1	11.75	-2.551
1	12.5	-2.733
1	12.6337	-2.5437
1	12.8203	-1.4543
1	12.516	-1.301
1	12.8102	-1.1967
1	12.6	-1.4818
1	12.633	-1.2404
1	12.8666	-1.2343
1	11.8667	0.0284
1	12.7927	0.2998
1	10.6333	1.371
1	10.6758	1.522
1	10.467	1.6494
1	10.551	-4.414
1	10.451	-4.101
1	10.6522	-4.2375
1	10.6308	-4.368
1	10.6487	-4.2833
1	10.6667	-4.5167
1	10.616	-4.117
1	10.65	-4.415
1	10.7	-4.4227
1	12.4331	-4.4333
1	12.5	-4.5016
1	12.1398	-4.1022
1	12.3579	-4.234
1	12.1997	-4.404
1	12.1978	-4.219
1	12.4161	-3.9468
1	12.363	-4.621
1	12.5	-4.151
1	12.36	-4.9333
1	12.3608	-5.45
1	12.317	-4.8409
1	11.7833	-1.9157
1	12.054	-2.4171
1	12.3345	-2.3799
1	12.001	-2.3677
1	13.3083	-1.1626
1	12.733	-1.466
1	12.333	-0.3124
1	12.167	0.0227
1	11.799	-1.6268
1	12.084	-3.0506
1	11.169	-3.1828
1	11.583	-2.915
1	11.4167	29.3194
1	11.3855	29.438
1	11.644	30.55
1	11.374	30.4508
1	11.084	29.866
1	11.1781	30.049
1	11.2271	30.164
1	11.5833	30.3001
1	11.051	30.1
1	11.177	29.5998
1	11.2317	29.983
1	11.183	29.9824
1	11.334	29.983
1	11.67	30.25
1	11.403	30.2818
1	11.3713	30.233
1	11.4042	12.7
1	11.4063	12.4779
1	11.166	12.6928
1	11.3003	12.0519
1	11.2195	12.2076
1	11.151	12.3259
1	11.2167	12.7333
1	11.262	12.6333
1	11.468	12.6333
1	11.282	13.0112
1	11.2667	12.5667
1	11.0167	13.0974
1	11.15	12.5986
1	10.825	12.7667
1	11.8073	12.5334
1	11.0833	11.4334
1	11.489	11.5647
1	11.2466	11.6265
1	12.967	14.2223
1	13.383	13.3306
1	12.534	13.2545
1	12.5981	13.5833
1	12.3166	13.557
1	12.65	13.549
1	12.529	13.0401
1	12.6667	11.315
1	12.586	11.366
1	12.5929	11.2
1	14.7	11.516
1	14.034	11.499
1	11.0256	11.3435
1	10.9	11.3018
1	10.9665	11.3094
1	11.1422	11.1813
1	9.868	11.487
1	10.1489	12.317
1	10.3245	11.617
1	10.45	11.666
1	10.291	11.666
1	10.684	11.7315
1	-3.2068	11.5219
1	-3.166	11.65
1	-3.2391	11.7835
1	-3.2705	11.5791
1	-3.1708	11.5704
1	-3.3424	11.617
1	-3.466	11.614
1	-3.328	11.299
1	-3.4097	11.42
1	-3.586	11.416
1	-3.304	11.467
1	-3.341	11.383
1	-3.8768	11.449
1	-3.216	11.3081
1	-3.2148	11.3875
1	-2.699	11.3193
1	-3.15	11.315
1	-3.083	11.3736
1	-3.101	11.5074
1	-3.017	11.578
1	-3.3529	11.5108
1	-4.2688	11.5263
1	-2.817	11.5027
1	-2.817	11.982
1	-2.6817	12.1546
1	-4.016	12.4668
1	-3.984	11.5188
1	-3.8491	11.5275
1	-3.765	11.4795
1	-3.8858	15.016
1	-3.8588	14.857
1	6.5	15.183
1	6.5098	15.05
1	6.5699	13.1742
1	6.751	12.7169
1	6.3667	12.915
1	6.55	13.5582
1	6.2833	13.0669
1	6.6134	13.6399
1	6.6702	13.1122
1	6.5908	14.017
1	6.5667	14.1418
1	6.5481	13.849
1	6.45	14.0615
1	6.55	14.083
1	6.6018	13.4
1	6.3667	14.4417
1	6.3	13.5061
1	6.4331	14.016
1	6.505	14.242
1	6.35	14.25
1	6.3333	14.1188
1	6.5737	14.2851
1	7.1996	14.327
1	6.7491	14.1
1	6.207	14.2529
1	6.2995	14.3023
1	6.7174	14.2553
1	6.6799	14.497
1	6.8098	14.5669
1	6.0487	14.5
1	6.0574	14.2122
1	6.1757	14.6167
1	6.5854	14.5519
1	6.6988	15.0503
1	6.1225	15.0333
1	6.6471	14.5955
1	6.3279	14.642
1	6.5	14.6316
1	6.417	15.1038
1	6.8333	14.4565
1	6.4251	14.6526
1	7.129	14.6176
1	7.2595	14.7347
1	7.2985	14.6485
1	7.3985	14.5686
1	7.7328	14.6313
1	7.8198	14.766
1	7.3535	14.8487
1	6.8666	15.0667
1	7.7831	14.9978
1	7.7937	14.8586
1	7.289	15.0684
1	7.2592	15
1	7.2223	15.2393
1	7.1071	15.2405
1	6.9151	14.1885
1	7.441	14.3333
1	7.7198	14.453
1	7.5485	14.5469
1	7.2997	14.2169
1	7.8639	14.1723
1	7.1703	14.193
1	7.9024	14.2545
1	6.8058	14.172
1	7.684	14.001
1	4.663	13.9538
1	4.2851	13.972
1	3.883	14.1938
1	4.2485	14.2261
1	4.049	13.516
1	4.083	13.837
1	4	13.5654
1	4.017	13.8
1	4.1899	13.7923
1	4.017	9.9633
1	3.883	9.966
1	3.984	9.73
1	4.1096	9.8698
1	4.2339	10.3458
1	4.082	11.016
1	4.0415	9.699
1	3.967	9.4485
1	4.3325	9.7416
1	4.7501	9.7565
1	4.7448	9.6257
1	4.6487	9.7478
1	4.6415	9.8083
1	4.6925	13.6816
1	4.6463	13.7656
1	4.6922	13.5202
1	4.8515	13.5295
1	4.7854	13.5157
1	4.811	13.6415
1	4.8103	13.5943
1	4.7097	13.367
1	4.6463	13.5073
1	4.6252	13.3867
1	4.469	13.6667
1	4.3551	13.5404
1	4.083	13.5834
1	3.683	13.716
1	3.967	13.3502
1	3.949	13.5106
1	3.7207	13.5016
1	4.05	13.154
1	3.883	13.3456
1	3.8975	12.7025
1	3.9248	13.2999
1	3.983	14.114
1	3.991	14.1833
1	3.783	13.8408
1	3.617	13.6787
1	3.799	14.1666
1	3.8393	10.67
1	3.8698	10.148
1	3.751	10.0836
1	3.75	10.316
1	3.651	10.15
1	3.769	10.55
1	3.9054	10.902
1	3.3696	11.0334
1	3.983	10.593
1	3.5167	11.4143
1	4.5833	9.896
1	5.6	10.2492
1	5.3333	9.89
1	5.0391	9.9301
1	5.266	9.9806
1	10.4255	10.7106
1	10.5221	10.0686
1	10.7	10.7611
1	10.688	10.5222
1	10.7015	10.0163
1	10.4955	10.6709
1	10.8609	9.8815
1	10.594	10.607
1	10.783	9.8348
1	10.6097	10.9071
1	10.8086	10.9337
1	10.462	10.3995
1	10.965	10.8451
1	11.0333	9.2779
1	10.5667	9.298
1	11.9193	9.333
1	12.0833	9.193
1	11.9667	9.299
1	11.7781	9.37
1	11.3281	9.443
1	12.1204	8.902
1	11.2484	20.216
1	10.9081	18.6062
1	10.251	18.5687
1	10.502	18.6232
1	10.4784	18.5477
1	10.366	18.604
1	10.867	25.141
1	10.603	19.081
1	10.5	19.422
1	10.74	15.785
1	10.7781	15.879
1	10.483	23.116
1	10.6663	21.9181
1	10.633	19.1834
1	5.2344	18.5181
1	5.149	18.5536
1	3.797	18.5419
1	4.2	17.652
1	4.2	18.483
1	4.2	18.707
1	4.1	20.466
1	4	16.0464
1	4.047	19.1099
1	4.1565	15.45
1	8.6604	15.7667
1	9.3966	15.5333
1	9.5642	20.7123
1	8.8014	20.901
1	8.5336	20.903
1	9.0361	15.8
1	9.4377	44.513
1	9.1581	44.506
1	8.5247	44.4982
1	9.4812	44.4884
1	9.0833	44.4395
1	8.9807	44.4253
1	8.7225	44.4115
1	9.3596	44.2759
1	9.0812	44.382
1	9.0114	43.749
1	9.3813	43.645
1	9.1261	43.734
1	8.6831	43.8423
1	9.6423	43.6729
1	9.3861	43.831
1	9.2625	43.7334
1	9.2085	43.752
1	9.4243	43.6688
1	9.5301	43.445
1	8.5984	43.2872
1	9.5163	43.387
1	8.9188	43.4317
1	8.8878	43.2872
1	8.8323	43.448
1	7.7165	43.499
1	8.5419	43.3863
1	8.3829	43.2981
1	8.4882	43.2473
1	9.6922	43.2478
1	9.9439	43.2588
1	9.8954	43.38
1	9.9846	43.2751
1	9.7779	43.439
1	10.0495	43.283
1	9.7469	43.2505
1	9.7845	13.551
1	8.1992	12.133
1	8.6498	11.9706
1	8.4997	12.6667
1	7.9652	16.2125
1	8.5001	14.999
1	8.5495	16.166
1	8.5165	15.256
1	7.9962	15.116
1	8.672	15.3272
1	6.2494	15.2834
1	6.17	15.2591
1	6.822	15.133
1	6.0093	-7.4833
1	6.05	-7.385
1	5.959	-7.406
1	6.1056	-7.1797
1	5.8877	-7.5307
1	6	-7.6869
1	5.683	-7.434
1	5.6162	-7.6478
1	5.6709	-8.323
1	5.1828	-8.251
1	5.4	-8.237
1	5.451	-8.1162
1	5.45	-8.1667
1	5.317	-8.308
1	5.2988	-7.6947
1	5.486	-7.6641
1	5.517	-7.6056
1	5.5	-7.7197
1	5.383	-7.236
1	5.7283	-7.547
1	5.5	-7.127
1	5.88	-3.864
1	5.484	-3.4054
1	5.4332	-3.8833
1	5.8511	-4.2168
1	5.8361	-7.4667
1	5.943	-6.5
1	5.7946	-6.349
1	5.7509	-3.9004
1	5.533	-3.9614
1	8.408	-5.678
1	5.8032	-5.5125
1	5.9499	-5.576
1	5.26	-4.8333
1	5.133	-5.0694
1	7.306	-5.0796
1	6.491	-5.3167
1	6.3167	-5.0364
1	10.2972	-5.4042
1	9.477	-5.049
1	9.145	-5.049
1	11.7167	-4.95
1	12.8362	-5.204
1	12.1055	-5.2861
1	8.5827	-5.3667
1	8.4	-5.3333
1	10.2741	-7.0687
1	10.65	-2.8002
1	7.8423	-3
1	13.5653	-2.7
1	-12.235	16.8451
1	-12.217	16.952
1	-12.315	18.45
1	-12.1756	18.953
1	-12.2808	16.9867
1	-12.1999	18.7667
1	-12.233	19.049
1	-12.285	18.0333
1	-12.2589	18.4277
1	-12.37	19.5141
1	-12.333	17.1167
1	-11.658	14.065
1	-11.848	14.5094
1	-11.81	18.233
1	-11.7562	22.458
1	-4.778	22.6206
1	-4.5809	20.7909
1	-4.2	25.248
1	-4.778	23.5963
1	-3.783	23.439
1	-3.916	23.75
1	-4.0164	23.696
1	7.0167	29.65
1	7.116	26.95
1	7.0916	28.55
1	7.1381	28.26
1	7.1503	27.2167
1	7.0766	27.3881
1	6.9148	25.25
1	7.0687	25.846
1	7.0693	24.9952
1	7.8407	23.85
1	7.6748	25.5951
1	7.7212	23.998
1	7.867	26.1333
1	7.8129	26.299
1	6.786	25.583
1	7.0001	25.199
1	6.926	25.05
1	7.2655	26
1	7.02	26.2667
1	6.934	26.1202
1	6.886	22.3333
1	6.951	22.5667
1	7.217	22.8333
1	7.097	22.45
1	6.9636	23.4667
1	7.1512	22.3333
1	6.814	23.8833
1	7.4817	23.156
1	7.2333	27.4869
1	7.05	27.4408
1	7.3924	27.47
1	7.3731	27.5489
1	7.58	27.4699
1	7.501	27.397
1	7.1094	27.5399
1	7.3218	27.5675
1	7.4793	27.528
1	7.2532	26.9
1	5.9334	28.7
1	5.082	28.6167
1	4.9151	29.725
1	4.9408	28.016
1	5.2397	26.483
1	5.2806	15.3865
1	5.032	15.3828
1	5.417	15.32
1	5.1333	15.3163
1	4.893	15.2926
1	5.049	15.3
1	5.351	15.4098
1	5	15.3053
1	4.9499	15.3117
1	5.1567	15.833
1	5.513	15.3424
1	5.578	15.31
1	5.5781	15.2158
1	5.8167	15.2116
1	5.666	15.2087
1	5.9667	15.3916
1	5.65	15.27
1	6.883	15.3775
1	6.7623	15.4291
1	7.213	15.42
1	7.125	15.3936
1	7.0667	15.4316
1	7.1083	26.8333
1	6.3904	25.133
1	6.4	25.8487
1	6.342	27.5578
1	6.357	26.4167
1	6.382	26.361
1	6.433	25.4667
1	6.552	28.715
1	6.7593	29.288
1	6.867	28.7094
1	5.333	29.4442
1	5.334	29.3
1	5.277	29.7167
1	5.337	29.0434
1	5.3562	29.2205
1	5.305	24.745
1	5.122	29.158
1	5.2784	27.615
1	5.877	29.2
1	7.1167	30.2833
1	6.9192	29.8227
1	7.0167	29.9667
1	6.9227	30.3333
1	6.7272	30.566
1	6.948	25.1901
1	6.7333	25.199
1	6.565	25.8667
1	5.932	23.5833
1	5.949	29.148
1	6.5525	28.35
1	5.95	27.6333
1	6.566	29.0333
1	6.543	28.7864
1	6.4968	29.2046
1	6.6445	29.1378
1	7.4634	28.6695
1	9.5941	42.866
1	9.526	42.8438
1	9.489	43.0572
1	9.294	42.066
1	9.224	42.2833
1	9.563	41.8629
1	9.62	42.4137
1	9.333	42.4
1	9.4464	42.217
1	9.261	41.9333
1	9.291	43.0266
1	9.412	43.0831
1	9.519	42.9734
1	9.357	43.1834
1	9.643	43.145
1	5.0471	43.1328
1	5.968	42.6412
1	7.6125	42.9162
1	7.725	42.8796
1	7.5944	5.6221
1	7.6667	8.8754
1	7.6667	8.6862
1	7.7417	8.6339
1	7.5958	8.7793
1	7.666	8.632
1	7.5912	8.7219
1	7.734	8.783
1	7.688	8.8
1	7.9523	8.585
1	7.5431	8.7632
1	7.683	8.4502
1	7.6923	8.5169
1	8.52	8.548
1	8.905	8.717
1	8.577	8.616
1	8.187	8.755
1	8.362	9.763
1	8.5827	9.399
1	8.434	9.7912
1	8.502	38.8204
1	7.325	38.616
1	7.3333	38.3267
1	7.7094	38.3885
1	7.9589	38.266
1	8.0333	38.2672
1	9.2667	38.847
1	8.6215	38.9477
1	-7.695	39.183
1	-6.996	37.591
1	-6.3833	36.968
1	-6.4	37.298
1	-6.767	38.716
1	-6.627	38.7347
1	-6.2167	38.5111
1	-5.8667	37.8356
1	-6.8881	36.4869
1	-6.826	36.5359
1	-3.9833	38.747
1	-4.865	38.786
1	-5.9699	38.7833
1	-0.6333	40.1917
1	2.95	37.2989
1	-5.9541	37.6013
1	-5.042	39.8638
1	-5.8268	38.6599
1	-3.09	39.9842
1	-6.183	37.525
1	-6.032	37.7818
1	-6.535	37.5926
1	-9.2721	37.7664
1	-10.415	37.7816
1	-10.9424	39.802
1	-10.417	39.7499
1	-11.178	39.7896
1	-9.6167	37.1536
1	-10.5	36.9863
1	-10.7885	37.3522
1	-11.25	37.462
1	-8.6	34.5793
1	-8.4999	34.697
1	-8.2667	36.066
1	-9	36.2022
1	-12.25	36.0623
1	-12.75	34.3388
1	-7.37	34.4604
1	-9.21	34.588
1	-8.0333	34.549
1	-8.1217	34.349
1	-10.6	40.2383
1	-10.616	39.8973
1	-10.517	39.9555
1	-10.6167	39.1
1	-9.9667	38.1319
1	-10.3	36.9503
1	-10.3833	38.7145
1	-10.6333	39.0004
1	-10.6333	38.7
1	-8.5167	38.7425
1	-10.4667	38.9169
1	-10.381	38.4803
1	-11.6601	39.25
1	-11.6503	39.0085
1	-11.6672	38.7421
1	-11.722	39.9311
1	-11.6559	39.5413
1	-11.5883	38.6502
1	-11.6073	39.0854
1	-11.736	38.8302
1	-11.6433	39.8968
1	-11.6821	38.6542
1	-11.7111	38.727
1	-11.7094	39.2
1	-7.05	38.631
1	-6.05	38.6098
1	-7.1167	39.0995
1	-7.4167	38.7241
1	-7.161	38.9704
1	-5.7687	38.7017
1	-7.067	38.708
1	-5.9833	36.524
1	-5.964	37
1	-5.867	36.5842
1	-7.7106	37.3833
1	-4.3969	36.955
1	-4.415	37.285
1	-4.3667	36.777
1	-4.4152	36.5886
1	-4.383	36.85
1	-4.35	37.0269
1	-4.4173	36.7294
1	-4.4094	37.4356
1	-4.363	36.704
1	-3.9317	37.297
1	-3.0167	37.318
1	-1.45	38.6596
1	-1.6955	38.7667
1	-0.5833	37.9446
1	0.4167	37.9666
1	-1.4	37.9917
1	-1.1196	40.2066
1	0.3224	40.572
1	0.3385	40.7573
1	0.35	40.8757
1	-1.1833	40.5436
1	-1.5739	40.4921
1	3.6	37.2268
1	3.25	37.3
1	2.502	35.6166
1	2.6167	35.2574
1	3.2833	35.0925
1	1.4082	34.796
1	1.9684	35.834
1	1.1833	35.5
1	1.3089	38.25
1	1.5167	38.1024
1	1.85	38.217
1	1.4074	38.0917
1	1.3333	37.016
1	1.8724	37.4038
1	1.9355	37.3577
1	-0.35	38.2514
1	0.8383	37.5833
1	-1.4167	37.8522
1	-1.5	38.1799
1	-3.17	37.4552
1	-2.35	35.4712
1	-3.2333	38.6133
1	-2.2319	38.5051
1	-2.8596	38.4
1	-2.9167	38.6189
1	-3.3119	38.3571
1	-3.243	38.405
1	-3.2455	36.55
1	-3.3953	35.9666
1	-2.516	36.8587
1	3.586	10.15
1	15.8297	-15.3969
1	15.049	-15.7984
1	14.6804	-15.7731
1	15.049	-15.9167
1	14.9224	-15.751
1	15.1166	-15.52
1	15.109	-14.233
1	14.8314	-14.167
1	15.4388	-14.1202
1	9.6713	-1.2179
1	8.9944	-1.3617
1	9.0854	-1.5953
1	9.2305	-1.597
1	11.8547	-1.6174
1	12.4404	-1.5839
1	10.3857	-1.5608
1	10.1667	-1.9676
1	10.3458	-1.2689
1	11.0746	-2.5078
1	13.4492	-2.418
1	13.2155	-2.65
1	12.3138	-2.4479
1	12.3301	-1.799
1	13.116	-1.5986
1	12.4232	-1.7979
1	12.2059	-1.568
1	12.6926	-1.5671
1	10.5247	-1.5645
1	9.9567	-1.735
1	10	-1.8067
1	11.724	-2.136
1	11.5856	-2.2046
1	12.1055	-2.167
1	10.5314	-2.0759
1	10.7674	-2.027
1	10.2214	-1.9096
1	10.7171	-2.0255
1	11.6572	-0.5879
1	11.8905	-1.291
1	12.068	-1.2963
1	11.0359	-0.6167
1	12.3937	-1.6792
1	11.5313	-0.0546
1	11.4687	-0.15
1	10.698	-0.136
1	10.6593	-0.27
1	10.6687	-0.35
1	11.3181	-1.0667
1	10.9549	-1.1093
1	11.3755	-0.9876
1	10.068	-0.7905
1	10.4689	-0.7352
1	8.9571	-0.2609
1	9.5628	-0.4
1	10.5123	-0.0106
1	11.272	-0.2307
1	10.585	-0.191
1	10.5373	-0.1681
1	9.5889	-0.1859
1	8.2353	-0.1717
1	8.2963	-0.1731
1	8.3561	-0.2435
1	7.9	-0.2333
1	9.3	-0.1799
1	7.7549	-0.1951
1	8.4198	-0.199
1	8.1	0.6271
1	7.9062	0.2403
1	7.9827	-0.0511
1	7.1155	0.133
1	8.9694	0.101
1	9.2791	0.272
1	9.4904	0.252
1	9.1299	-0.3154
1	8.7158	-0.1612
1	9.5	-0.235
1	9.4079	-0.1566
1	8.542	-0.2079
1	7.868	-0.0181
1	7.8921	-0.1448
1	8.8052	-0.14
1	7.0971	0.0517
1	8.1731	-0.017
1	7.984	-0.733
1	8.0166	-0.82
1	8.554	-0.733
1	8.6163	-1.0209
1	8.7833	-1.3879
1	8.541	-0.5167
1	7.6836	-1.084
1	8.7472	-2.6833
1	7.932	-2.5667
1	9.4102	-2.8005
1	9.1486	-2.5758
1	9.1	-2.8925
1	9.1357	-2.783
1	9.2038	-2.8167
1	8.9744	-2.8646
1	9.0463	-2.8203
1	8.5772	-2.467
1	8.4833	-2.6
1	8.693	-2.6739
1	8.15	-2.5605
1	8.5803	-2.5942
1	8.587	-2.3877
1	7.606	-2.7
1	7.8562	-2.5333
1	7.634	-2.1594
1	7.683	-2.3833
1	7.655	-2.0611
1	7.4973	-1.9789
1	8.04	-2.6
1	7.67	0.8009
1	7.663	0.3793
1	8.4759	0.6958
1	7.9206	0.4826
1	7.5449	0.512
1	7.697	0.451
1	8.0007	0.45
1	7.9149	0.732
1	7.699	0.9963
1	7.717	1.1477
1	7.621	1.1548
1	7.438	0.234
1	7.672	0.6016
1	8.0934	-1.9697
1	7.7008	-2.084
1	7.8607	-2.467
1	7.663	-1.763
1	7.626	-1.7158
1	9.8	-2.0811
1	9.7	-2.48
1	9.8736	-2.067
1	9.7928	-2.0167
1	9.799	-1.867
1	9.3667	-2.0083
1	9.0333	-13.1213
1	9.1248	-10.7498
1	9.8146	-10.0695
1	9.3419	-10.03
1	9.386	-10.1479
1	8.528	-9.305
1	8.955	-9.3629
1	9.172	-9.015
1	5.688	-8.3912
1	5.965	-8.663
1	6.6666	-9.53
1	5.9787	-8.821
1	6.751	37.2673
1	7.9241	37.2967
1	4.7421	37.3446
1	5.45	37.45
1	5.0393	37.2611
1	5.5994	37.1903
1	4.78	37.1607
1	6.7942	37.092
1	7.8647	39.8706
1	9.5619	39.9155
1	9.6428	39.9064
1	9.7411	39.8972
1	14.3362	39.8124
1	13.5909	39.8048
1	13.8592	39.7979
1	14.283	39.7965
1	14.4921	39.83
1	14.24	39.7434
1	14.5243	39.7463
1	14.0884	39.7455
1	12.3505	39.8072
1	12.4312	39.8568
1	14.1405	39.7824
1	13.4289	39.7841
1	0.393	39.7444
1	-1.607	39.7468
1	-2.36	39.8605
1	-1.887	39.7676
1	-2.859	39.9
1	-0.723	39.7667
1	-1.9	39.851
1	13.456	39.5667
1	13.426	39.459
1	13.5356	39.45
1	13.45	39.2431
1	13.5667	39.28
1	13.5373	39.2167
1	13.484	39.889
1	13.4522	40.1683
1	13.4604	40.1167
1	13.43	39.9994
1	13.35	39.9562
1	13.434	37.708
1	13.2431	38.3133
1	13.1838	40.3991
1	13.3736	40.0252
1	6.2591	40.0319
1	6.2896	40.1224
1	6.3149	40.0189
1	6.1933	39.9833
1	6.9516	40.0314
1	6.7984	38.5142
1	6.8	37.572
1	6.7667	38.1997
1	6.6186	38.7873
1	7.3785	36.9817
1	6.6871	38.051
1	6.708	36.9166
1	6.8667	36.9167
1	6.8833	36.7523
1	6.7673	36.8721
1	7.0258	36.8493
1	6.9438	36.8587
1	6.783	36.9546
1	7.0881	36.8219
1	7.101	36.9433
1	8.1505	36.7332
1	8.009	36.8182
1	7.918	36.8078
1	8.0767	36.8405
1	8.247	36.8053
1	8.4525	36.8315
1	7.8312	36.8029
1	8.1224	36.8875
1	7.155	36.9272
1	7.284	36.8815
1	7.266	36.7979
1	7.086	39.669
1	7.083	39.0607
1	7.1942	40.513
1	7.218	39.4929
1	7.1528	34.4103
1	7.3349	34.3455
1	7.252	34.2289
1	7.22	34.4099
1	7.813	34.4365
1	5.701	34.2667
1	5.6695	34.0357
1	5.416	34.3632
1	5.416	34.3127
1	5.3667	34.3667
1	5.25	34.3081
1	5.33	34.4266
1	5.2832	34.3564
1	5.0734	34.3944
1	5.1454	34.4199
1	5.9833	34.0556
1	5.918	34.178
1	5.87	34.409
1	6.34	34.88
1	5.9833	34.7352
1	6.3295	34.7265
1	6.1154	34.709
1	5.9	34.7816
1	5.7658	34.7382
1	5.9167	34.9341
1	6.217	34.68
1	6.0402	34.798
1	6.5937	34.8684
1	5.565	34.8965
1	5.6062	34.7325
1	5.5963	34.7906
1	5.5764	34.6728
1	5.5372	34.8172
1	5.6025	34.454
1	5.5434	34.5859
1	5.7833	34.5833
1	5.7152	34.5197
1	5.9234	34.5131
1	6.0667	34.5167
1	5.8792	34.5148
1	5.704	34.7509
1	5.635	34.5258
1	9.0333	34.6944
1	8.3207	34.7466
1	10.512	34.45
1	10.5257	34.5983
1	10.398	34.743
1	9.55	34.5125
1	9.6183	34.7151
1	9.4074	34.5292
1	9.555	34.7837
1	9.422	34.6292
1	11.056	34.5275
1	11.0544	34.7585
1	11.0833	34.4614
1	10.8663	34.7157
1	10.7333	34.8046
1	10.9964	34.5333
1	10.9156	34.6064
1	10.6822	34.4822
1	10.9264	34.557
1	10.8792	34.2437
1	10.8718	34.8465
1	10.883	35.158
1	10.8957	35.0364
1	10.65	34.9
1	10.8728	34.933
1	10.0667	34.9833
1	6.6316	34.9833
1	6.549	34.6942
1	6.6962	34.6682
1	7.028	34.5096
1	7.1098	34.6332
1	7.3744	34.646
1	7.1833	34.6441
1	7.6833	34.7653
1	6.0117	34.681
1	6.1011	34.6092
1	6.0587	34.2863
1	4.7682	34.48
1	4.816	34.4831
1	4.802	34.2788
1	4.8239	34.2
1	5.1496	34.3221
1	4.9561	34.2863
1	4.8663	34.348
1	5.1681	34.5278
1	4.901	34.2471
1	4.934	34.5049
1	5.8269	34.4597
1	5.5667	34.5273
1	5.5165	34.5328
1	5.4211	34.161
1	5.4814	34.3744
1	5.4722	34.1983
1	5.2833	34.2165
1	10.1808	34.2297
1	10.384	34.3356
1	9.264	34.1988
1	9.231	34.0942
1	10.6499	34.2833
1	11.4166	34.3843
1	9.7833	34.0776
1	10.9	35.967
1	11.4332	36.0165
1	11.32	36.0167
1	11.601	35.983
1	11.334	36.9546
1	11.0862	36.049
1	11.201	35.9379
1	8.6609	36.068
1	8.4201	36.3827
1	8.5667	35.1298
1	7.7248	35.1467
1	7.751	35.0851
1	11.8668	35
1	11.897	34.5614
1	11.867	34.716
1	-1.1748	34.101
1	-1.2541	34.6056
1	-1.107	34.5945
1	-0.7497	34.589
1	-0.683	34.753
1	-0.6245	34.742
1	-0.5	34.749
1	-0.667	34.662
1	-0.7403	34.7853
1	-0.7174	35.1068
1	-0.6026	34.3467
1	-0.6981	34.2441
1	-0.6833	34.1306
1	-0.5667	34.2372
1	-0.6895	34.3472
1	-0.4149	34.6089
1	-1.1864	34.74
1	-1.049	34.8909
1	-3.912	34.6506
1	-3.7615	34.7167
1	-3.7817	34.5808
1	-3.3843	34.8167
1	-3.4014	34.9104
1	6.9215	48.3066
1	7.0964	48.1833
1	7.0025	46.9388
1	7.1279	47.25
1	6.0167	45.6333
1	8.45	45.4167
1	8.4347	46.4869
1	8.284	45.5667
1	8.5	45.7
1	8.329	47.0332
1	8.251	47.3667
1	7.3339	47.367
1	7.34	47.25
1	8.1395	47.1825
1	8.417	47.115
1	7.7756	46.9667
1	6.4018	46.734
1	6.2466	46.7173
1	4.5833	44.0465
1	6.431	44.7167
1	6.4226	44.8833
1	6.4109	44.5833
1	6.389	45.593
1	6.4036	44.935
1	6.3932	44.8333
1	6.4476	45.6333
1	6.4087	44.1349
1	6.3007	45.2935
1	6.2386	45.15
1	6.2794	45.455
1	7.1005	49.45
1	7.6866	49.7403
1	7.61	49.5462
1	7.4043	49.5166
1	-17.833	47.4137
1	-17.7833	47.9731
1	-18	47.4233
1	-17.4306	47.366
1	-18.0462	48.05
1	-17.305	48.0829
1	-17.4667	48.1833
1	-17.3483	47.7762
1	-17.2167	47.8514
1	-17.2333	47.9876
1	-17.3851	48.0213
1	-17.6333	48.6601
1	-17.4053	48.5788
1	-18.9461	47.4907
1	-19.0639	47.283
1	-19.0833	47.133
1	-18.968	46.855
1	-19.1791	46.3809
1	-18.82	47.0167
1	-18.467	47.7333
1	-20.5413	47.708
1	-20.6229	47.97
1	-18.717	48.2386
1	-18.716	48.3465
1	-18.6	48.2417
1	-18.749	47.8667
1	-18.75	48.0833
1	-18.1447	48.1407
1	-18.3667	48.2167
1	-18.418	48.2
1	-18.45	48.4122
1	-18.1667	48.35
1	-17.9908	47.8838
1	-17.9831	47.9478
1	-18.3903	47.87
1	-18.5833	47.8363
1	-18.3167	34.2119
1	-18.399	34.678
1	-17.9572	34.6067
1	-17.972	34.3487
1	-17.9736	34.7229
1	-18.4347	33.583
1	-18.5306	33.4337
1	-18.917	33.733
1	-18.917	33.13
1	-18.914	34.5283
1	-18.95	34.451
1	-17.2315	34.1212
1	-17.4346	35.1907
1	-17.3809	35.2738
1	-17.3155	35.0687
1	-17.3667	35.1831
1	-17.0216	35.214
1	-17.1532	35.1926
1	-17.0334	35
1	-17.1634	34.8553
1	-16.3333	34.8178
1	-16.2178	34.8011
1	-15.85	34.8
1	-16.1716	34.7886
1	-16.0433	34.9157
1	-16.217	34.7449
1	-15.3502	35.0764
1	-15.4107	34.8592
1	-15.7348	35.4481
1	-15.3429	35.3896
1	-15.8011	35.7167
1	-15.4322	35.3047
1	-15.7036	35.5182
1	-16.991	35.267
1	-16.951	34.9382
1	-16.88	34.4154
1	-18.2146	35.1987
1	-17.9536	35.2494
1	-18.0833	35.7857
1	-18.3167	35.2926
1	-18.1833	35.3095
1	-18.2167	35.1457
1	-18.4052	35.3564
1	-18.7487	45.21
1	-18.9608	45.2061
1	-19.3551	33.0311
1	-19.145	32.1669
1	-19.1217	31.6832
1	-17.6667	33.2958
1	-16.9702	33.983
1	-16.3167	33.983
1	-16.6028	34.033
1	-16.8833	32.074
1	-19.6305	32.4064
1	-20.2833	32.483
1	-20.388	32.5
1	-21.0514	32.5423
1	-21.714	32.667
1	-21.4073	32.627
1	-21.4318	32.8702
1	-19.8333	32.55
1	-19.7167	32.816
1	-19.7833	32.182
1	-19.53	32.133
1	-19.51	32.0151
1	-20.299	32.5778
1	-15.163	32.6125
1	-14.6254	32.5472
1	-15.2428	39.909
1	-15.2569	39.257
1	-14.9	40.522
1	-15	39.3636
1	-15.1167	35.24
1	-14.2589	30.566
1	-13.4678	36.8948
1	-13.7648	36.6102
1	-13.8612	37.5439
1	-13.0996	35.9957
1	-13.8565	37.1799
1	-13.1167	35.71
1	-13.85	35.589
1	-13.8003	37.193
1	-13.0718	24.516
1	-13.55	24.265
1	-13.5499	16.387
1	-13.3756	21.75
1	-15.2731	14.0923
1	-14.7823	19.5
1	-15.167	19.0759
1	-15.25	18.033
1	-15.7516	16.646
1	-15.7995	20.501
1	-16.0963	13.3095
1	-15.5833	12.616
1	-13.466	13.684
1	-13.4667	13.152
1	12.6756	3.45
1	12.6427	3.615
1	12.652	3.72
1	16.291	4.266
1	13.767	3.8799
1	13.1667	3.9133
1	14.457	3.7333
1	14.2245	3.76
1	13.0052	8.892
1	13.213	8.9201
1	13.8018	29.8352
1	12.7333	30.1207
1	12.4822	30.1994
1	12.7167	29.0277
1	12.65	28.933
1	11.884	28.985
1	12.616	29.3817
1	12.6782	29.3207
1	12.8	29.258
1	12.2	29.283
1	12.216	29.666
1	12.165	29.85
1	12.0516	30.3683
1	12.3167	30.7862
1	12.801	30.5614
1	12.434	30.1365
1	12.668	30.0703
1	12.801	30.1118
1	12.7684	30.059
1	12.6752	29.6761
1	11.988	7.4118
1	12.6333	7.4216
1	12.8833	6.732
1	11.9989	6.7435
1	13.166	6.73
1	12.865	6.5582
1	12.777	6.482
1	15.1685	6.746
1	14.4167	6.697
1	14.7396	-17.3972
1	12.58	-16.38
1	12.7385	-15.95
1	12.387	-15.933
1	12.102	-14.6644
1	11.3584	-15.2201
1	11.2066	-16.0667
1	11.183	-14.559
1	11.5	-14.2167
1	12.2296	-15.7
1	16.25	-15.583
1	16.1914	-15.752
1	16.4167	-15.5175
1	16.1339	-15.5167
1	16.1606	-13.7718
1	15.6207	-14.084
1	15.931	-13.9833
1	16.8261	-15.9333
1	15.767	-15.2352
1	15.634	-14.85
1	15.934	-14.8201
1	16.617	-13.653
1	16.591	-16.0757
1	16.146	-16.3595
1	16.0231	-14.769
1	15.7584	-14.7142
1	16.4051	-14.9489
1	15.866	-15.3173
1	14.893	-13.918
1	15.285	-14.972
1	16.661	-12.5441
1	15.8172	-12.3833
1	16.4	-12.117
1	17.375	-13.6175
1	-17.399	49.1833
1	13.4926	41.8306
1	13.4726	41.0102
1	13.5023	42.1073
1	13.5054	42
1	9.462	49.0833
1	9.238	48.8424
1	6.2525	48.4864
1	6.2675	48.8882
1	6.2101	48.5667
1	6.1426	46.3067
1	6.1689	47.2173
1	10.31	47.2154
1	10.01	46.8333
1	4.968	45.4857
1	5.116	45.4906
1	7.752	45.5167
1	7.568	45.4808
1	10.567	45.8808
1	5.768	45.3506
1	5.965	45.2993
1	6.083	44.8981
1	5.355	45.134
1	5.51	44.9
1	5.897	45.0241
1	6.75	45.1
1	6.84	44.3329
1	6.101	44.749
1	6.967	44.576
1	6.58	44.6744
1	5.787	44.704
1	10.2544	43.6612
1	10.4678	43.9978
1	10.4001	44.8229
1	10.7402	46.6569
1	10.5279	47.1667
1	10.7331	47.766
1	10.967	47.3018
1	8.35	45.8925
1	7.837	45.5767
1	7.56	45.651
1	9.184	45.5026
1	8.492	46.6667
1	9.112	46.4038
1	8.14	46.3675
1	6.583	46.3178
1	6.4862	46.55
1	6.604	46.6199
1	6.533	46.3319
1	6.61	46.7083
1	6.55	47.0834
1	6.4311	43.7853
1	6.4702	44.47
1	8.85	44.3739
1	8.842	44.479
1	8.4916	43.9833
1	8.717	43.9909
1	8.6	44.0699
1	9.052	44.0338
1	9.37	44.6947
1	6.877	30.7935
1	7.02	30.2303
1	6.807	30.941
1	6.911	30.849
1	6.96	32.3
1	6.93	32.217
1	6.901	32.1667
1	7.244	32.249
1	7.1127	32.3
1	7.62	31.9667
1	7.29	30.0493
1	7.766	31.033
1	7.3822	32.1
1	7.5431	32.4518
1	7.5486	32.8232
1	7.71	32.3333
1	8.168	31.5758
1	8.124	31.938
1	7.837	31.316
1	9.7	31.1638
1	9.851	30.7857
1	9.789	31.9559
1	9.75	31.798
1	9.925	31.9626
1	9.734	31.9333
1	9.343	31.8333
1	9.2351	31.8144
1	9.4	31.6833
1	4.8583	30.524
1	5.551	28.2833
1	13.058	28.9738
1	12.467	31.05
1	12.1439	30.716
1	8.184	30.5833
1	7.267	30.4
1	8.866	30.1667
1	12.886	30.3333
1	12.8907	30.4
1	11.166	30.1609
1	12.27	30.582
1	12.165	30.2828
1	-2.765	28.334
1	-2.532	29.6048
1	-2.533	29.457
1	-2.634	29.619
1	-2.582	28.408
1	-2.5833	28.5936
1	-1.4794	31.5192
1	-1.516	31.2259
1	-2.61	31.3013
1	-2.6926	31.0333
1	-2.5233	31.4356
1	-2.1863	24.0161
1	-2.1541	31.5788
1	-1.8405	31.5927
1	-1.952	31.5768
1	-1.5448	31.0064
1	0.3388	30.4304
1	0.3145	24.8071
1	0.3368	33.2961
1	14.7103	32.982
1	14.671	33.5333
1	14.75	35.627
1	14.8538	35.9745
1	14.722	35.87
1	14.783	36.0287
1	14.599	32.5684
1	14.34	32.4928
1	14.134	32.541
1	14.4757	32.524
1	14.534	32.5464
1	14.401	32.61
1	14.482	32.61
1	13.7172	32.5353
1	13.716	32.6487
1	13.6502	32.6136
1	13.634	32.5302
1	13.7121	32.5853
1	13.881	32.8
1	13.784	32.478
1	14.169	32.3753
1	13.977	32.4871
1	13.8333	32.3753
1	13.9803	32.9328
1	14.142	33.869
1	14.083	33.9694
1	14.167	33.1214
1	13.8	30.416
1	13.6301	30.432
1	12.684	30.7259
1	12.901	30.5439
1	13.432	32.0095
1	12.9891	32.2205
1	12.5	31.827
1	12.85	32.0421
1	13	30.7065
1	12.55	30.3167
1	12.835	31.3339
1	12.708	30.3515
1	13.024	30.3064
1	13.2035	30.399
1	13.0909	30.35
1	13.217	30.467
1	13.2588	30.4013
1	13.1475	30.3333
1	15.2833	31.0167
1	15.2708	30.316
1	15.3169	30.3992
1	15.3167	25.2987
1	15.0697	29.2392
1	15.2951	28.4334
1	15.2888	32.2005
1	15.983	30.218
1	15.716	31.0891
1	15.267	30.6499
1	15.68	37.218
1	16.4016	34.167
1	16.5	33.3655
1	16.483	33.4642
1	16.266	33.4626
1	16.5259	34.1099
1	16.5919	33.6772
1	16.191	33.7425
1	16.666	24.266
1	16.0246	29.1303
1	16.0299	30.3797
1	14.8698	22.6181
1	14.134	22.6033
1	13.974	24.2216
1	12.534	23.2597
1	12.52	23.136
1	12.5068	22.994
1	12.5167	23.477
1	12.555	32.2834
1	12.4666	32.3167
1	12.5167	32.218
1	12.6013	32.4019
1	13.3521	32.3857
1	12.6667	32.1989
1	12.516	32.4547
1	12.567	32.2264
1	12.8006	32.6165
1	13.3848	32.74
1	13.817	33.0373
1	13	32.7966
1	13.3764	32.6824
1	13.4759	32.6245
1	13.3881	31.9881
1	13.504	39.2671
1	13.3586	39.2725
1	14.534	39.279
1	14.423	39.2563
1	14.722	39.2531
1	14.801	39.2506
1	14.902	39.2505
1	15.067	39.2456
1	14.865	35.3147
1	14.967	35.7001
1	14.914	35.932
1	14.914	35.8233
1	15.1062	35.682
1	14.951	35.8854
1	15.2378	35.85
1	12.816	35.735
1	12.6154	35.976
1	12.7167	35.916
1	12.578	36.4684
1	8.0428	36.299
1	8.5409	35.1983
1	8.6156	34.8816
1	8.95	35.5677
1	9.149	35.6033
1	8.9867	35.707
1	9	35.8456
1	8.746	35.8758
1	8.801	35.5963
1	9.8539	31.699
1	9.586	31.3647
1	9.517	31.3575
1	9.2	31.5854
1	9.758	31.6544
1	8.5737	31.5554
1	8.5668	31.4312
1	8.5787	30.6558
1	8.5315	29.6335
1	8.566	37.3049
1	8.9227	37.3345
1	8.6923	37.409
1	8.7345	37.3146
1	8.55	37.52
1	8.534	37.3574
1	9	37.4667
1	8.9644	38.065
1	7.967	38.0557
1	7.8919	38.094
1	7.8401	38.028
1	7.71	37.75
1	8.134	39.707
1	8.2	38.9333
1	8.117	35.75
1	7.4086	35.7623
1	8.478	35.516
1	8.4855	33.35
1	8.48	33.944
1	8.475	34.818
1	8.4896	32.3108
1	8.4895	36.482
1	8.4226	36.6829
1	8.4652	36.715
1	8.4664	37.1259
1	8.44	36.248
1	8.3307	36.65
1	8.401	36.9808
1	8.332	36.166
1	2.0492	36.6864
1	11.2804	36.5162
1	11.2833	36.6834
1	10.65	36.7173
1	10.2464	38.6667
1	10.28	33.4462
1	10.4258	32.6296
1	11.4453	33.0812
1	8.9941	33.048
1	9.6206	38.8974
1	3.12	39.031
1	3.351	38.8342
1	3.052	38.866
1	2.9578	38.846
1	2.7976	38.9789
1	2.4053	38.9407
1	2.0139	30.7669
1	2.7899	36
1	3.3181	33.8167
1	4.7367	32.587
1	0.5167	38.622
1	1.1576	37.1932
1	7.217	38.3333
1	7.9153	38.3
1	7.9826	38.6153
1	8.5164	39.181
1	8.405	38.8333
1	9.0012	33.8028
1	9.3	32.617
1	-26.2702	29.7443
1	-26.916	32.7074
1	-26.8729	32.8486
1	-26.9655	30.6328
1	-27.032	30.709
1	-24.7386	34.3845
1	-25.235	31.664
1	-25.249	31.339
1	-24.989	31.8006
1	-25.6599	31.841
1	-25.5691	32.6566
1	-25.4424	32.6
1	-23.994	29.932
1	-24.8833	29.999
1	-23.3089	34.332
1	-23.233	33.3333
1	-23.5895	34.0165
1	-23.882	34.199
1	-23.8996	32.375
1	-23.8331	32.565
1	-23.9748	32.6328
1	-23.1494	30.3059
1	-23.043	30.683
1	-24.696	28.2468
1	-24.181	28.2487
1	-23.9752	28.3359
1	-23.4	28.6585
1	-23.2006	32.044
1	4.855	28.283
1	4.85	29.0308
1	4.8279	28.3645
1	4.8562	31.8808
1	4.8897	32.666
1	6.826	27.8841
1	6.5545	28.1436
1	6.227	27.2998
1	6.802	23.683
1	8.183	39.7709
1	8.467	39.831
1	11.83	39.772
1	9.009	39.7851
1	10.5758	39.7707
1	9.904	39.7634
1	9.53	39.299
1	7.7	39.334
1	4.906	39.3006
1	14.317	39.249
1	14.4	32.3362
1	14.3328	32.9209
1	11.768	32.2391
1	10.55	31.8442
1	11.859	28.8794
1	11.8659	29.8555
1	11.006	31.6723
1	14.416	31.3376
1	13.919	32.08
1	13.861	32.1022
1	13.9011	32.3766
1	13.4183	29.9975
1	12.8854	29.3333
1	15.8126	28.9338
1	16.156	28.65
1	14.96	28.2121
1	4.6894	13.4308
1	9.9749	13.467
1	6.451	14.247
1	8.4	44.2147
1	8.734	44.1793
1	8.8269	31.716
1	13.1227	29.111
1	13.1258	30.1667
1	-2.683	14.7247
1	-3.847	18.2595
1	-3.6667	15.765
1	-9.25	13.462
1	-10.8593	14.3657
1	7.05	21.247
1	7.717	15.7206
1	-9.166	18.3187
1	-8.9268	18.044
1	-12.3646	15.109
1	-12.3588	15.057
1	11.85	-2.4745
1	9.953	-4.363
1	12.25	-5.015
1	11.3869	-3.3951
1	13.5829	-1.15
1	11.8167	-1.2892
[truncated: 292 more rows]

## Sheet: Anrivulorum
An. rivulorum	decimalLat	decimalLon
1	-2.949	14.5248
1	12.547	13.5644
1	7.8088	13.553
1	6.492	12.141
1	7.364	21.4281
1	11.13	2.4045
1	11.083	2.43
1	10.1677	1.8833
1	10.114	2.5506
1	10.067	2.5364
1	9.7	27.5
1	12.4477	-4.401
1	11.3855	29.438
1	11.1781	30.049
1	11.3003	12.0519
1	11.151	12.3259
1	11.2667	12.5667
1	11.0167	13.0974
1	11.15	12.5986
1	11.0333	9.2779
1	8.6831	43.8423
1	8.4668	43.2448
1	8.4997	12.6667
1	8.5001	14.999
1	8.5495	16.166
1	8.5165	15.256
1	6.7272	30.566
1	7.688	8.8
1	9.2667	38.847
1	8.245	-0.2036
1	5.965	-8.663
1	5.0393	37.2611
1	14.283	39.7965
1	14.24	39.7434
1	13.767	3.8799
1	13.1667	3.9133
1	13.213	8.9201
1	12.6333	7.4216
1	13.166	6.73
1	12.777	6.482
1	12.824	6.533
1	12.102	-14.6644
1	9.052	44.0338
1	7.02	30.2303
1	7.766	31.033
1	12.165	30.2828
1	-26.916	32.7074
1	-26.8729	32.8486
1	-25.249	31.339
1	-25.6599	31.841
1	-25.4424	32.6
1	-23.233	33.3333
1	-23.4	28.6585
1	-23.2006	32.044
1	11.8659	29.8555
1	13.4183	29.9975
1	12.8854	29.3333
1	7.717	15.7206
1	4.1167	9.7317
1	8.517	43.378
1	8.1333	14.466
1	12.8861	-16.531
1	4.7806	37.2004
1	11.753	34.1518
1	11.7352	34.2
1	12.4498	34.0097
1	13.1541	6.65
1	-25.4167	31.2273
1	-25.4243	32.7471
1	-25.6948	32.7739
1	-23.3167	29.918
1	-22.8241	25.9936
1	4.161	31.181
1	4.096	31.461
1	9.8667	39.8129
1	7.105	39.429
1	6.053	39.5525
1	13.467	25.5025
1	12.8349	30.4384
1	-3.61	39.75
1	-8.2098	36.4809
1	-8.1729	36.4037
1	7.7837	4.48256
1	7.80037	6.73259
1	12.1666	6.69925
1	11.8333	10.1993
1	12.4666	4.18254
1	9.08358	6.11591
1	7.03377	3.34921

## Sheet: An.leesoni
An. leesoni	decimalLat	decimalLon
1	6.4651	12.6236
1	5.6664	9.282
1	10.52	13.5378
1	7.8088	13.553
1	7.364	21.4281
1	0.053	13.0518
1	10.2	2.5333
1	10.8104	2.55
1	6.4509	2.7292
1	9.2392	24.4328
1	9.7	27.5
1	9.868	28.752
1	11.3855	29.438
1	11.3003	12.0519
1	11.151	12.3259
1	11.2667	12.5667
1	11.15	12.5986
1	6.8098	14.5669
1	8.5247	44.4982
1	9.4249	44.527
1	8.6831	43.8423
1	8.9188	43.4317
1	8.3829	43.2981
1	8.4668	43.2448
1	8.5165	15.256
1	8.408	-5.678
1	9.477	-5.049
1	7.1381	28.26
1	7.0766	27.3881
1	7.2655	26
1	7.1094	27.5399
1	5.333	29.4442
1	5.334	29.3
1	6.7272	30.566
1	8.434	9.7912
1	7.3785	36.9817
1	5.416	34.3632
1	5.25	34.3081
1	5.33	34.4266
1	5.2832	34.3564
1	5.918	34.178
1	5.87	34.409
1	5.8833	34.7965
1	5.701	34.7418
1	10.883	35.158
1	4.901	34.2471
1	-0.6245	34.742
1	-0.5667	34.2372
1	-0.6895	34.3472
1	-0.7237	34.25
1	12.61	3.632
1	12.6333	7.4216
1	13.166	6.73
1	6.94	29.8374
1	6.96	32.3
1	6.93	32.217
1	7.766	31.033
1	-26.916	32.7074
1	-25.6599	31.841
1	-25.4424	32.6
1	-23.233	33.3333
1	-23.882	34.199
1	-23.8996	32.375
1	-23.8331	32.565
1	-23.1494	30.3059
1	-23.043	30.683
1	-24.696	28.2468
1	-23.9752	28.3359
1	4.906	39.3006
1	12.8854	29.3333
1	8.517	43.378
1	8.5833	43.368
1	-3.966	22.4677
1	-3.692	24.9167
1	11.7352	34.2
1	12.4498	34.0097
1	11.8242	35.0636
1	11.2249	-15.234
1	-24.7333	34.1754
1	-25.4243	32.7471
1	-25.6948	32.7739
1	-23.3167	29.918
1	12.8349	30.4384
1	-8.1756	36.3934
1	7.7837	4.48256
1	7.80037	6.73259
1	10.5001	7.44927
1	7.43373	3.89922

## Sheet: An.nili
An. nili	decimalLat	decimalLon
1	11.2243	-4.6469
1	-3.372	29.354
1	-3.2684	29.2409
1	-2.857	30.326
1	6.4651	12.6236
1	6.0828	11.4876
1	4.4394	11.8988
1	4.5196	12.0521
1	4.3395	11.2821
1	3.984	11.35
1	3.8726	11.4543
1	4.1658	11.479
1	4.751	11.666
1	3.6936	11.6231
1	3.6603	11.5392
1	3.883	11.539
1	4.05	11.3635
1	3.6827	11.432
1	3.717	11.5166
1	3.8341	11.502
1	3.8557	12.133
1	3.875	12.2614
1	3.3891	15.208
1	3.5164	13.5667
1	3.4271	12.833
1	3.2165	14.5167
1	2.041	14.35
1	3.733	12.3
1	2.9162	12.4344
1	4.4166	11.1457
1	4.428	10.195
1	4.15	10.1122
1	4.1663	10.5167
1	8.7167	11.3598
1	5.8345	10.517
1	5.4142	9.3156
1	2.9273	12.347
1	2.3765	14.759
1	2.378	15.7502
1	2.3328	15.2832
1	3.2333	15.166
1	3.0666	15.132
1	3.4198	15.133
1	2.4456	15.3583
1	2.4332	15.116
1	2.266	15.1917
1	2.384	15.2278
1	2.3	16.733
1	2.2834	18.1667
1	2.433	17.0714
1	2.3585	16.805
1	2.433	17.5833
1	4.4115	16.9162
1	4.167	16.6042
1	4.2191	17.1167
1	4.0924	18.9083
1	4.07	19.983
1	4.1594	19.0667
1	4.365	18.65
1	4.6432	16.134
1	-4.2314	16.433
1	-4.217	18.126
1	-4.356	19.5837
1	-3.5	18.2667
1	-4.2667	19.1812
1	-4.339	18.1
1	-4.417	22.971
1	-4.333	18.6333
1	-3.3152	23.596
1	-6.3	22.7375
1	-7.319	23.8667
1	-6.3652	26.7084
1	-5.7	27.3333
1	-5.9167	26.583
1	-5.317	26.5179
1	-3.9343	22.6575
1	-2.5069	27.448
1	-3.1667	15.5091
1	-3.117	15.294
1	-3.1	15.5667
1	-3.2759	15.4946
1	-5.85	15.8333
1	-4.95	26.6701
1	-5.25	30.2167
1	-5.816	30.2128
1	0.0412	24.4336
1	0.0667	23.1211
1	-0.616	27.35
1	0.0423	10.4654
1	2.139	10.7
1	-1.232	9.701
1	-10.7	13.963
1	1.618	30.1606
1	1.8417	30.4313
1	1.0971	30.0624
1	1.884	30.17
1	1.6075	30.0667
1	1.717	33.331
1	2.2105	33.203
1	1.283	33.4201
1	1.869	32.575
1	1.8791	33.1619
1	1.1391	33.5167
1	-1.626	31.4458
1	-1.637	31.5235
1	-1.6099	31.3865
1	-1.382	13.5
1	-0.093	13.7333
1	9.546	12.793
1	10.374	14.7892
1	-0.6502	14.761
1	-0.6937	14.8332
1	6.13	13.403
1	6.452	13.5985
1	10.38	13.547
1	10.5545	13.5947
1	10.52	13.5378
1	10.633	13.53
1	12.134	13.5526
1	12.547	13.5644
1	7.8088	13.553
1	6.549	12.19
1	6.492	12.141
1	6.587	19.749
1	6.6142	18.6265
1	9.288	19.0167
1	7.159	21.323
1	6.95	21.2491
1	6.867	20.015
1	7.47	21.433
1	7.364	21.4281
1	7.518	20.147
1	7.4741	21.3771
1	8.1631	21.033
1	8.4887	15.8609
1	8.484	15.8
1	8.3998	15.559
1	8.433	15.7171
1	8.47	15.65
1	0.883	15.085
1	0.8167	15.197
1	0.438	13.4441
1	-12.339	16.4459
1	-12.3665	17.376
1	-12.3547	16.341
1	-12.3836	16.9249
1	-12.3634	23.0012
1	-12.339	19.9167
1	10.805	2.3629
1	11.13	2.4045
1	11.8514	1.7721
1	11.8002	1.7671
1	11.8683	1.9755
1	10.114	2.5506
1	10.2	2.5333
1	10.8897	2.5891
1	10.8104	2.55
1	6.45	2.6015
1	6.384	2.6193
1	6.466	2.7527
1	9.883	2.6529
1	9.2893	2.642
1	9.3611	2.6105
1	8.8167	2.6044
1	6.355	26.181
1	6.36	25.1527
1	6.3901	21.933
1	6.5683	24.75
1	6.3542	22.4164
1	6.5843	-4.017
1	6.479	-3.861
1	10.6758	1.522
1	10.467	1.6494
1	10.451	-4.101
1	10.6667	-4.5167
1	12.4331	-4.4333
1	12.5	-4.5016
1	12.1398	-4.1022
1	12.4161	-3.9468
1	12.363	-4.621
1	11.7833	-1.9157
1	12.3345	-2.3799
1	12.001	-2.3677
1	12.333	-0.3124
1	12.167	0.0227
1	11.3855	29.438
1	11.644	30.55
1	11.374	30.4508
1	11.084	29.866
1	11.1781	30.049
1	11.2271	30.164
1	11.177	29.5998
1	11.2317	29.983
1	11.334	29.983
1	11.403	30.2818
1	11.3882	30.2185
1	11.2195	12.2076
1	11.2167	12.7333
1	11.468	12.6333
1	11.2667	12.5667
1	11.0167	13.0974
1	11.15	12.5986
1	11.489	11.5647
1	11.2466	11.6265
1	12.967	14.2223
1	13.383	13.3306
1	12.5981	13.5833
1	12.6667	11.315
1	12.5929	11.2
1	14.7	11.516
1	11.0256	11.3435
1	10.9	11.3018
1	10.9665	11.3094
1	9.868	11.487
1	10.1489	12.317
1	10.3245	11.617
1	10.45	11.666
1	10.291	11.666
1	-3.8768	11.449
1	6.55	14.083
1	6.3	13.5061
1	6.4331	14.016
1	6.505	14.242
1	6.35	14.25
1	6.7491	14.1
1	7.7596	14.431
1	7.8333	14.199
1	4.049	13.516
1	4.083	13.837
1	4.0627	11.05
1	4.7663	9.77
1	5.367	13.823
1	3.7019	13.4603
1	3.7507	13.5598
1	3.8975	12.7025
1	3.8049	15.367
1	3.8393	10.67
1	3.7881	10.3261
1	3.651	10.15
1	3.7663	9.911
1	3.3696	11.0334
1	4.485	10.9667
1	5.0391	9.9301
1	10.594	10.607
1	12.0833	9.193
1	4.8001	14.8309
1	4.2	17.652
1	4.2	18.483
1	4.2	18.707
1	4.0384	20.669
1	4.1	20.466
1	4	16.0464
1	4.047	19.1099
1	8.6831	43.8423
1	9.3861	43.831
1	8.3829	43.2981
1	8.4882	43.2473
1	8.5165	15.256
1	6.822	15.133
1	5.6162	-7.6478
1	5.6709	-8.323
1	5.4	-8.237
1	5.301	-7.6667
1	5.9658	-7.4975
1	5.742	-5.7833
1	5.9499	-5.576
1	5.133	-5.0694
1	5.761	-4.9999
1	7.306	-5.0796
1	6.3167	-5.0364
1	10.2972	-5.4042
1	9.477	-5.049
1	9.145	-5.049
1	11.7167	-4.95
1	12.1055	-5.2861
1	8.5827	-5.3667
1	8.4	-5.3333
1	10.2741	-7.0687
1	10.65	-2.8002
1	7.8423	-3
1	-4.161	19.776
1	-4.083	22.489
1	-4.778	22.6206
1	-4.778	23.5963
1	-3.916	23.75
1	-4.0164	23.696
1	7.0167	29.65
1	7.116	26.95
1	7.1381	28.26
1	7.1503	27.2167
1	7.0766	27.3881
1	6.9148	25.25
1	7.0693	24.9952
1	7.8407	23.85
1	6.786	25.583
1	6.926	25.05
1	7.2655	26
1	6.934	26.1202
1	7.217	22.8333
1	7.097	22.45
1	7.1512	22.3333
1	7.05	27.4408
1	7.3833	27.5323
1	7.4301	27.4548
1	7.1094	27.5399
1	5.9334	28.7
1	5.0333	27.6833
1	5.2397	26.483
1	5.032	15.3828
1	5.1333	15.3163
1	5	15.3053
1	5.35	15.452
1	4.9499	15.3117
1	5.8167	15.2116
1	5.9667	15.3916
1	6.883	15.3775
1	6.7593	29.288
1	5.884	27.8333
1	5.877	29.2
1	6.9192	29.8227
1	7.0667	29.8167
1	6.9227	30.3333
1	5.932	23.5833
1	6.5525	28.35
1	5.95	27.6333
1	6.566	29.0333
1	6.4968	29.2046
1	9.526	42.8438
1	9.489	43.0572
1	9.294	42.066
1	9.291	43.0266
1	9.519	42.9734
1	7.6125	42.9162
1	7.5944	5.6221
1	7.5458	8.917
1	7.5958	8.7793
1	7.5912	8.7219
1	7.688	8.8
1	8.506	8.549
1	8.5827	9.399
1	8.434	9.7912
1	7.4833	38.6493
1	7.325	38.616
1	7.3333	38.3267
1	7.7094	38.3885
1	8.0333	38.2672
1	8.6215	38.9477
1	-6.2167	38.5111
1	-3.8043	39.4453
1	-9.6167	37.1536
1	-9.799	39.209
1	-10.6167	39.1
1	-9.9667	38.1319
1	-7.4167	38.7241
1	-4.35	37.0269
1	-4.4173	36.7294
1	-3.0167	37.318
1	-1.5739	40.4921
1	-3.17	37.4552
1	14.9224	-15.751
1	15.1166	-15.52
1	11.5313	-0.0546
1	10.4689	-0.7352
1	8.2963	-0.1731
1	8.245	-0.2036
1	8.3561	-0.2435
1	7.8955	-0.1725
1	7.9	-0.2333
1	8.0051	-0.3
1	8.542	-0.2079
1	7.9834	-0.468
1	9.1486	-2.5758
1	9.1357	-2.783
1	8.9744	-2.8646
1	9.0463	-2.8203
1	8.5772	-2.467
1	8.693	-2.6739
1	8.5803	-2.5942
1	8.587	-2.3877
1	7.4973	-1.9789
1	7.438	0.234
1	8.955	-9.3629
1	5.5994	37.1903
1	-1.607	39.7468
1	13.5667	39.28
1	5.565	34.8965
1	5.704	34.7509
1	10.512	34.45
1	9.55	34.5125
1	9.6183	34.7151
1	9.4074	34.5292
1	9.555	34.7837
1	9.422	34.6292
1	11.056	34.5275
1	10.8663	34.7157
1	10.8957	35.0364
1	6.549	34.6942
1	7.3744	34.646
1	7.6833	34.7653
1	10.384	34.3356
1	9.264	34.1988
1	10.6499	34.2833
1	8.6609	36.068
1	8.4201	36.3827
1	8.5667	35.1298
1	11.8668	35
1	11.867	34.716
1	-1.049	34.8909
1	8.45	45.4167
1	8.4347	46.4869
1	6.4018	46.734
1	6.2466	46.7173
1	4.5833	44.0465
1	6.3007	45.2935
1	6.2386	45.15
1	12.652	3.43
1	12.61	3.632
1	13.8018	29.8352
1	12.616	29.3817
1	12.8552	30.1127
1	12.668	30.0703
1	12.6333	7.4216
1	12.777	6.482
1	12.58	-16.38
1	11.4716	-15.9833
1	11.171	-15.7277
1	15.6207	-14.084
1	4.968	45.4857
1	5.116	45.4906
1	7.752	45.5167
1	6.9069	45.5009
1	10.4678	43.9978
1	10.5279	47.1667
1	10.7331	47.766
1	8.492	46.6667
1	6.583	46.3178
1	6.4311	43.7853
1	8.717	43.9909
1	9.052	44.0338
1	6.877	30.7935
1	6.911	30.849
1	6.935	32.2833
1	6.901	32.1667
1	7.62	31.9667
1	7.766	31.033
1	7.71	32.3333
1	8.168	31.5758
1	7.19	31.6
1	9.2351	31.8144
1	4.8583	30.524
1	12.165	30.2828
1	13.716	32.6487
1	13.617	30.474
1	12.901	30.5439
1	12.9333	31.6867
1	12.9067	31.8487
1	13.2035	30.399
1	13.0909	30.35
1	13.217	30.467
1	13.1333	30.564
1	13.1475	30.3333
1	15.0697	29.2392
1	13.974	24.2216
1	12.534	23.2597
1	12.5167	23.477
1	12.555	32.2834
1	12.5167	32.218
1	12.6013	32.4019
1	13.3521	32.3857
1	12.6667	32.1989
1	12.516	32.4547
1	12.567	32.2264
1	12.8006	32.6165
1	13.3848	32.74
1	13.3586	39.2725
1	12.6154	35.976
1	7.9782	35.966
1	9.2	31.5854
1	8.917	37.343
1	9	37.4667
1	8.9644	38.065
1	7.8919	38.094
1	8.3255	35.655
1	8.4131	35.6102
1	8.466	36.721
1	8.3467	36.4035
1	-23.8996	32.375
1	-23.8331	32.565
1	-22.3513	32.083
1	4.85	29.0308
1	6.826	27.8841
1	7.7852	27.5656
1	8.183	39.7709
1	9.009	39.7851
1	4.906	39.3006
1	14.317	39.249
1	14.4	32.3362
1	9.9749	13.467
1	6.451	14.247
1	8.4	44.2147
1	8.734	44.1793
1	13.1258	30.1667
1	3.8332	11.617
1	3.7332	11.201
1	3.4279	13.5002
1	3.7206	14.359
1	4.5059	10.566
1	3.277	11.2983
1	-2.683	14.7247
1	-3.847	18.2595
1	-5.783	24.482
1	-5.85	27.3833
1	-5.3459	27.4333
1	-3.1569	27.4795
1	-3.1237	27.0167
1	-3.0833	15.3732
1	-3.6667	15.765
1	-1.8299	30.2653
1	6.968	20.9274
1	7.05	21.247
1	-0.354	13.4729
1	11.517	-3.4046
1	11.15	12.9829
1	4.216	13.849
1	4.201	9.694
1	4.1167	9.7317
1	5.2699	13.6608
1	3.7833	13.6436
1	3.6633	14.3334
1	4.134	10.412
1	3.5667	10.7612
1	3.55	11.0008
1	1.9833	10.8818
1	2.0014	12.401
1	9.2133	16.8
1	5.6365	-8.1671
1	5.1147	-7.64
1	9.6556	-2.6333
1	-3.966	22.4677
1	-4.167	22.3177
1	-4.25	23.7571
1	-4.283	23.6878
1	-3.692	24.9167
1	-4.164	27.275
1	-4.269	27.552
1	5.932	15.3319
1	-3.4474	38.4738
1	-1.4333	37.7337
1	-10.15	39.2709
1	-4.3626	37.2276
1	-2.2001	36.8833
1	1.751	35.72
1	0.5112	37.7345
1	9.2034	0.0482
1	8.1307	-0.2444
1	7.0287	-0.1171
1	9.1123	-2.85
1	7.7319	0.2882
1	8.5316	-9.8833
1	5.5552	37.2876
1	7.0281	36.9486
1	-1.3593	39.8784
1	5.8509	34.775
1	11.753	34.1518
1	10.4333	34.1793
1	11.9243	35.25
1	8.8243	35.114
1	13.4002	6.8667
1	11.868	30.1358
1	12.5332	7.3691
1	11.25	-14.819
1	11.2249	-15.234
1	11.151	-15.783
1	11.1	-14.2311
1	12.933	31.5686
1	8.983	37.6
1	8.4081	36.8741
1	-24.717	29.966
1	5.034	28.311
1	4.096	31.461
1	4.411	24.1339
1	7.0947	26.8833
1	7.108	25.8585
1	7.6667	27.5839
1	9.8667	39.8129
1	10.9828	39.721
1	8.406	39.6895
1	8.6229	39.6671
1	8.432	39.3006
1	9.7689	39.218
1	9.37	39.28
1	7.68	39.2302
1	4.722	39.3136
1	6.053	39.5525
1	5.39	39.531
1	14.4	39.266
1	-4.41417	15.4133
1	-4.47639	15.3539
1	4.3549	18.5667
1	-1.63634	13.5387
1	-2.34	10.59
1	-0.33	11.66
1	2.02	15.12
1	11.23	-4.83
1	4.09	15.03
1	6.97	3.73
1	-5.32	19.97
1	4.17	11.07
1	12.63	-12.23
1	8.62	-3.9
1	5.95	11.22
1	11.02	-4.05
1	9.81685	6.16591
1	4.01739	9.19931
1	4.10072	9.34931
1	10.6334	7.4826
1	7.7837	4.48256
1	6.16719	6.7826
1	9.30023	5.0659
1	11.85	13.0827
1	7.80037	6.73259
1	12.05	8.53261
1	10.7334	7.59927
1	10.5001	7.44927
1	6.46716	3.28254
1	8.48364	4.58256
1	7.63372	4.74923
1	6.90045	3.01587
1	6.58381	3.33254
1	7.43373	3.89922
1	12.1666	6.69925
1	11.8333	10.1993
1	6.4505	7.54928
1	4.15071	9.23264
1	12.4666	4.18254
1	9.08358	6.11591
1	5.18395	6.11592
1	7.73371	8.73263
1	7.18376	3.33254

## Sheet: An.moucheti
An. moucheti	decimalLat	decimalLon
1	11.2243	-4.6469
1	-3.372	29.354
1	-3.3295	29.2378
1	-3.2684	29.2409
1	-3.428	29.93
1	-2.857	30.326
1	6.4651	12.6236
1	6.0828	11.4876
1	4.4394	11.8988
1	4.6026	13.2037
1	4.6502	12.4628
1	4.5196	12.0521
1	4.3395	11.2821
1	3.984	11.35
1	3.899	11.416
1	3.9144	11.5329
1	4.1658	11.479
1	3.907	11.229
1	4.751	11.666
1	3.684	11.715
1	3.751	11.5541
1	3.6936	11.6231
1	3.6603	11.5392
1	3.6544	11.366
1	4.05	11.3635
1	3.6467	11.45
1	3.366	11.366
1	3.7564	11.4389
1	3.466	11.4534
1	3.701	11.4688
1	3.8341	11.502
1	3.7911	10.7268
1	3.8557	12.133
1	3.875	12.2614
1	4.0439	11.4996
1	3.933	11.2874
1	3.9	15.0169
1	3.7883	15.3666
1	3.3891	15.208
1	3.5164	13.5667
1	3.4271	12.833
1	3.2165	14.5167
1	2.0999	14.115
1	2.017	15.05
1	2.041	14.35
1	4.3834	9.7003
1	4.2392	13.4064
1	3.5281	10.0806
1	3.733	12.3
1	2.9162	12.4344
1	4.4166	11.1457
1	4.1833	11.884
1	4.428	10.195
1	4.168	9.9965
1	4.15	10.1122
1	4.2	9.828
1	4.3167	10.7333
1	4.1663	10.5167
1	4.0019	10.1158
1	4.2163	10.7168
1	4.6499	11.299
1	4.0096	10.466
1	9.3081	10.433
1	8.7167	11.3598
1	5.8345	10.517
1	5.4142	9.3156
1	5.6664	9.282
1	2.4017	18.557
1	2.9322	17.994
1	3.0109	18.3256
1	3.0608	18.267
1	2.45	12.43
1	2.9273	12.347
1	2.813	14.999
1	2.3765	14.759
1	2.8205	14.95
1	2.378	15.7502
1	2.3328	15.2832
1	3.2333	15.166
1	3.0666	15.132
1	3.4198	15.133
1	2.4456	15.3583
1	2.4332	15.116
1	2.266	15.1917
1	2.384	15.2278
1	2.3	16.733
1	2.2834	18.1667
1	2.433	17.0714
1	2.433	17.4487
1	2.3585	16.805
1	2.433	17.5833
1	4.4115	16.9162
1	4.167	16.6042
1	4.2191	17.1167
1	4.0924	18.9083
1	4.07	19.983
1	4.1594	19.0667
1	4.365	18.65
1	3.864	17.9838
1	4.612	16.4302
1	4.6432	16.134
1	-0.005	16.3167
1	-4.2314	16.433
1	-4.17	16.9167
1	-4.135	17.0667
1	2.667	12.483
1	-2.949	14.5248
1	-4.217	18.126
1	-4.356	19.5837
1	-4.017	19.4167
1	-3.5	18.2667
1	-4.2667	19.1812
1	-4.339	18.1
1	-4.232	18.2903
1	-4.333	21.51
1	-4.156	22.2918
1	-4.1217	22.9715
1	-4.417	22.971
1	-4.333	22.9333
1	-4.31	22.8735
1	-4.2578	23.18
1	-4.333	18.6333
1	-4.2809	18.8
1	-4.3222	20.0245
1	-3.3152	23.596
1	-6.3	22.7375
1	-6.1167	24.1
1	-6.4833	25.8
1	-7.319	23.8667
1	-6.4705	23.8
1	-6.464	23.3833
1	-4.7666	23.9031
1	-6.3652	26.7084
1	-5.7	27.3333
1	-5.9167	26.583
1	-3.7121	27.341
1	-5.317	26.5179
1	-6.1	22.266
1	-3.9343	22.6575
1	-3.65	22.5667
1	-3.4823	22.841
1	-2.5069	27.448
1	-3.4837	15.5543
1	-3.1827	15.7644
1	-3.1667	15.5091
1	-3.117	15.294
1	-3.1	15.5667
1	-3.0167	15.548
1	-3.2759	15.4946
1	-5.85	15.8333
1	-4.95	26.6701
1	-5.099	26.193
1	-5.5969	23.8167
1	-5.5123	24.7833
1	-5.25	30.2167
1	-5.816	30.2128
1	-0.756	25.195
1	1.1087	24.344
1	-0.6333	23.9833
1	0.0412	24.4336
1	0.0667	23.1211
1	-1.115	28.9833
1	-0.616	27.35
1	-0.85	10.6317
1	0.0423	10.4654
1	2.139	10.7
1	2.0973	10.566
1	2.187	10.516
1	2.1878	10.2641
1	2.2167	11.3126
1	2.2086	10.6313
1	2.195	10.466
1	3.655	11.0967
1	3.4833	10.023
1	-1.232	9.701
1	-9.3333	13.5697
1	-10.7	13.963
1	-5.3833	37.3014
1	-7.305	37.3561
1	-4.421	13.62
1	1.717	10.216
1	1.499	29.731
1	1.45	29.7513
1	1.618	30.1606
1	1.8417	30.4313
1	1.8534	25.68
1	1.082	33.7417
1	1.8698	33.8809
1	1.0971	30.0624
1	1.884	30.17
1	1.6075	30.0667
1	1.8613	33.6878
1	1.8613	33.4686
1	1.717	33.331
1	1.8434	33.2094
1	2.2105	33.203
1	1.283	33.4201
1	1.869	32.575
1	1.4652	33.2433
1	1.8791	33.1619
1	1.6931	32.9842
1	1.6446	33.125
1	1.131	33.1218
1	1.1391	33.5167
1	-1.626	31.4458
1	-1.637	31.5235
1	-1.6099	31.3865
1	-0.7004	32.5258
1	-0.635	32.464
1	-0.704	13.362
1	-0.95	13.566
1	-1.382	13.5
1	0.562	14.5189
1	-0.093	13.7333
1	1.005	13.5842
1	-1.844	13.622
1	1.599	13.9589
1	9.6208	13.7289
1	9.546	12.793
1	10.374	14.7892
1	-0.6502	14.761
1	-0.6937	14.8332
1	-21.1333	14.7832
1	-19.13	14.7673
1	6.3333	13.4034
1	6.13	13.403
1	4.956	14.166
1	5.893	13.9667
1	6.452	13.5985
1	5.493	13.5488
1	10.38	13.547
1	10.5545	13.5947
1	10.52	13.5378
1	10.633	13.53
1	12.134	13.5526
1	12.547	13.5644
1	7.8088	13.553
1	6.422	13.5505
1	6.4846	17.332
1	6.47	16.649
1	6.549	12.19
1	6.492	12.141
1	6.587	19.749
1	6.4453	19.6052
1	6.6142	18.6265
1	9.288	19.0167
1	7.159	21.323
1	6.95	21.2491
1	6.867	20.015
1	7.47	21.433
1	7.364	21.4281
1	7.518	20.147
1	7.4741	21.3771
1	7.9683	21.2175
1	8.1631	21.033
1	4.433	14.37
1	4.787	14.7
1	7.168	14.9389
1	-2.599	13.849
1	-2.3496	15.7333
1	-2.4206	14.56
1	-1.2316	13.904
1	8.7514	13.4237
1	8.668	15.8883
1	8.7134	14.684
1	8.4887	15.8609
1	8.484	15.8
1	8.3998	15.559
1	8.433	15.7171
1	8.47	15.65
1	0.5714	15.737
1	0.2497	15.0608
1	0.7105	13.689
1	0.883	15.085
1	0.8167	15.197
1	0.8617	14.074
1	0.6092	14.7088
1	0.7634	14.9167
1	0.4717	15.3786
1	0.438	13.4441
1	1.1369	13.55
1	0.324	13.367
1	1.1473	13.348
1	1.3434	13.4804
1	0.945	13.3132
1	0.4	13.2589
1	-0.8819	13.2811
1	-0.8442	13.1965
1	-0.6949	13.3007
1	-0.653	13.1602
1	0.1226	13.126
1	0.053	13.0518
1	4.6894	13.4308
1	9.9749	13.467
1	6.451	14.247
1	3.8462	11.5899
1	4.017	11.601
1	3.7332	11.201
1	3.434	15.2188
1	3.2642	13.4501
1	3.5166	12.6147
1	3.4279	13.5002
1	2.0917	14.2667
1	3.7206	14.359
1	2.1165	14.8167
1	3.2194	14.1668
1	3.3328	13.65
1	3.349	13.55
1	3.333	10.3444
1	3.3284	10.7167
1	3.1669	12.668
1	3.1201	12.6599
1	3.6193	11.9755
1	3.0085	11.2398
1	3.3811	11.3121
1	4.3666	11.3574
1	4.7481	10.3845
1	4.5059	10.566
1	5.2113	11.279
1	3.277	11.2983
1	2.7849	15.641
1	2.9013	18.333
1	3.09	12.721
1	3.2331	15.3332
1	2.2	15.15
1	2.2166	15.2384
1	2.25	15.145
1	2.2167	17.3856
1	2.412	16.7666
1	-1.036	16.2
1	-0.5936	16.283
1	3.05	17.3698
1	2.5	13.05
1	2.034	13.0167
1	1.634	12.937
1	-0.667	14.0112
1	-2.683	14.7247
1	-2.543	14.8667
1	-1.883	13.468
1	-3.847	18.2595
1	-3.3702	18.566
1	-4.1774	17.75
1	-3.9745	18.8
1	-5.8902	21.5442
1	-5.783	24.482
1	-4.8087	24.6
1	-5.85	27.3833
1	-5.3459	27.4333
1	-3.266	22.3333
1	-3.1569	27.4795
1	-3.1237	27.0167
1	-3.0833	15.3732
1	-3.582	15.866
1	-3.6667	15.765
1	-3.586	15.635
1	2.7167	10.3
1	-9.25	13.462
1	-10.8593	14.3657
1	-6.444	37.317
1	-7.25	15.5667
1	-1.8299	30.2653
1	6.968	20.9274
1	7.05	21.247
1	7.717	15.7206
1	4.7881	15.8889
1	0.2514	15.7394
1	0.8672	13.492
1	0.4002	13.674
1	-0.9424	14.915
1	-0.354	13.4729
1	0.814	13.234
1	1.6728	13.2349
1	0.3332	13.2541
1	0.4575	13.2393
1	-0.985	13.2649
1	0.043	13.416
1	0.1603	13.2618
1	0.0923	13.2667
1	-1.82	13
1	-1.76	12.96
1	-1.62	13.58
1	-2.11	14.07
1	4.10072	9.34931
1	5.90055	5.69925
1	10.6334	7.4826
1	4.85065	7.01594
1	9.30023	5.0659
1	10.5001	7.44927
1	6.46716	3.28254
1	6.58381	3.33254
1	6.4505	7.54928
1	4.98397	8.34929
1	12.4666	4.18254
1	7.18376	3.33254

## Sheet: An.pharoensis
An. pharoensis	decimalLat	decimalLon
1	11.2243	-4.6469
1	-3.372	29.354
1	-3.2684	29.2409
1	-2.857	30.326
1	6.4651	12.6236
1	4.4439	11.8828
1	4.751	11.666
1	9.3081	10.433
1	8.7167	11.3598
1	5.8345	10.517
1	5.4142	9.3156
1	-5.85	15.8333
1	-5.25	30.2167
1	-5.816	30.2128
1	0.0412	24.4336
1	0.0423	10.4654
1	-10.7	13.963
1	9.546	12.793
1	10.374	14.7892
1	-0.6502	14.761
1	-0.6937	14.8332
1	5.893	13.9667
1	6.452	13.5985
1	10.52	13.5378
1	10.633	13.53
1	12.547	13.5644
1	7.8088	13.553
1	6.492	12.141
1	6.587	19.749
1	6.6142	18.6265
1	9.288	19.0167
1	7.159	21.323
1	7.364	21.4281
1	-2.4206	14.56
1	8.484	15.8
1	0.5714	15.737
1	0.2497	15.0608
1	0.7105	13.689
1	0.883	15.085
1	0.8167	15.197
1	0.8617	14.074
1	0.6092	14.7088
1	0.7634	14.9167
1	0.4717	15.3786
1	0.438	13.4441
1	1.1369	13.55
1	0.324	13.367
1	1.1473	13.348
1	1.3434	13.4804
1	0.945	13.3132
1	0.4	13.2589
1	0.053	13.0518
1	-9.5206	21.233
1	-12.339	16.4459
1	-12.3665	17.376
1	-12.3547	16.341
1	-12.3836	16.9249
1	-12.3634	23.0012
1	-12.339	19.9167
1	-12.167	16.064
1	11.1248	2.3974
1	12.3691	1.7158
1	11.8514	1.7721
1	11.8002	1.7671
1	11.8683	1.9755
1	10.167	1.8401
1	10.251	1.8203
1	10.1743	1.7863
1	10.8305	1.8225
1	10.4765	1.8842
1	10.3255	1.808
1	10.187	2.6667
1	10.6916	2.66
1	10.234	2.4902
1	10.2249	2.5395
1	10.2504	2.5853
1	10.767	2.526
1	10.626	2.6325
1	10.4931	2.605
1	6.45	2.6015
1	6.4	2.4753
1	6.4672	2.5478
1	6.6708	2.4544
1	6.7333	2.6209
1	6.4925	2.4443
1	6.4898	2.707
1	6.4437	2.7715
1	6.4167	2.715
1	6.8503	2.6946
1	6.55	2.7289
1	6.5285	2.5969
1	6.55	2.6706
1	6.5667	2.541
1	9.3667	2.6668
1	9.2893	2.642
1	9.3611	2.6105
1	10.401	2.6502
1	8.1352	1.6977
1	7.9333	2.0667
1	6.3667	26.6462
1	6.3896	25.149
1	6.3658	24.6526
1	6.3836	24.4061
1	6.5908	26.016
1	6.5734	23.66
1	6.5683	24.75
1	6.5214	22.4453
1	6.6051	21.8458
1	6.4963	22.3383
1	6.5244	23.248
1	6.3034	23.415
1	6.2767	21.802
1	6.3437	22.191
1	6.5362	23.4704
1	6.45	22.452
1	6.713	27.4956
1	6.6944	27.2218
1	6.753	27.5852
1	6.78	25.832
1	6.4489	-4.333
1	6.633	-3.917
1	6.5423	-3.767
1	6.8988	-3.968
1	6.57	-4.004
1	6.573	-3.601
1	6.479	-3.861
1	6.43	-3.95
1	6.4304	-3.784
1	6.379	-3.766
1	6.4235	-3.466
1	6.7037	-3.4167
1	6.6243	-3.0667
1	7.2993	-4.784
1	6.6313	-5.3332
1	7.5534	-1.4153
1	10.6333	1.371
1	10.467	1.6494
1	10.451	-4.101
1	10.55	-4.4332
1	10.671	-4.291
1	12.4331	-4.4333
1	12.3824	-4.2892
1	12.3225	-4.167
1	12.3276	-3.883
1	12.1398	-4.1022
1	12.3579	-4.234
1	12.1997	-4.404
1	12.4161	-3.9468
1	12.5	-4.151
1	12.3941	-4.91
1	12.3608	-5.45
1	12.333	-4.9543
1	12.317	-4.8409
1	12.001	-2.3677
1	12.733	-1.466
1	12.167	0.0227
1	11.3855	29.438
1	11.374	30.4508
1	11.1781	30.049
1	11.2271	30.164
1	11.5833	30.3001
1	11.177	29.5998
1	11.67	30.25
1	11.403	30.2818
1	11.3713	30.233
1	11.4042	12.7
1	11.4063	12.4779
1	11.2667	12.5667
1	10.825	12.7667
1	11.489	11.5647
1	11.2466	11.6265
1	12.967	14.2223
1	13.383	13.3306
1	14.6912	11.35
1	14.7	11.516
1	14.594	11.266
1	14.433	11.5717
1	14.55	11.4484
1	14.684	11.2
1	14.6749	11.416
1	14.462	11.3717
1	14.034	11.499
1	11.0256	11.3435
1	10.9	11.3018
1	10.9665	11.3094
1	10.9454	11.233
1	9.868	11.487
1	10.1489	12.317
1	10.3245	11.617
1	10.45	11.666
1	10.291	11.666
1	-3.2068	11.5219
1	-3.2705	11.5791
1	-3.3424	11.617
1	-3.3692	11.7101
1	-3.4097	11.42
1	-3.304	11.467
1	-3.341	11.383
1	-4.2688	11.5263
1	6.505	14.242
1	6.8098	14.5669
1	7.3169	14.1962
1	4.7663	9.77
1	5.6	10.2492
1	5.533	9.8408
1	10.7	10.7611
1	10.594	10.607
1	11.0333	9.2779
1	11.8245	9.24
1	12.7688	9.3109
1	12.0833	9.193
1	11.9667	9.299
1	12.6357	9.31
1	12.1204	8.902
1	10.74	15.785
1	10.7781	15.879
1	10.6663	21.9181
1	4.047	19.1099
1	4.1565	15.45
1	9.0361	15.8
1	9.4249	44.527
1	9.0833	44.4395
1	9.1261	43.734
1	8.6831	43.8423
1	9.3861	43.831
1	9.5163	43.387
1	8.5165	15.256
1	5.8501	-7.4734
1	5.6162	-7.6478
1	5.6709	-8.323
1	5.301	-7.6667
1	5.9658	-7.4975
1	5.484	-3.4054
1	10.2972	-5.4042
1	9.145	-5.049
1	17.969	-5.176
1	18.833	-5.2833
1	11.7167	-4.95
1	12.8362	-5.204
1	12.1055	-5.2861
1	8.5827	-5.3667
1	8.4	-5.3333
1	10.2741	-7.0687
1	10.65	-2.8002
1	7.116	26.95
1	7.0693	24.9952
1	7.8407	23.85
1	6.786	25.583
1	6.904	25.2667
1	7.2655	26
1	6.934	26.1202
1	7.217	22.8333
1	7.1512	22.3333
1	7.1094	27.5399
1	7.402	27.5707
1	5.8167	15.2116
1	6.417	25.8522
1	6.342	27.5578
1	6.357	26.4167
1	6.382	26.361
1	6.433	25.4667
1	6.7593	29.288
1	5.333	29.4442
1	5.334	29.3
1	5.3562	29.2205
1	5.305	24.745
1	6.9192	29.8227
1	6.9227	30.3333
1	6.7272	30.566
1	6.5525	28.35
1	6.566	29.0333
1	6.4968	29.2046
1	7.4634	28.6695
1	7.5912	8.7219
1	7.5683	8.769
1	7.734	8.783
1	7.688	8.8
1	7.6935	8.7156
1	7.9523	8.585
1	7.723	8.6085
1	7.683	8.4502
1	7.6923	8.5169
1	8.506	8.549
1	8.5827	9.399
1	7.7094	38.3885
1	8.6215	38.9477
1	-10.8333	38.9859
1	-7.161	38.9704
1	-5.964	37
1	-1.6955	38.7667
1	-1.5739	40.4921
1	3.2833	35.0925
1	1.85	38.217
1	1.4074	38.0917
1	1.8724	37.4038
1	-2.35	35.4712
1	-3.2333	38.6133
1	-3.3119	38.3571
1	-3.2455	36.55
1	-2.516	36.8587
1	15.8297	-15.3969
1	14.6804	-15.7731
1	14.9224	-15.751
1	15.1575	-15.5538
1	15.109	-14.233
1	15.4388	-14.1202
1	11.67	-1.4591
1	11.7344	-1.4937
1	11.7297	-1.6581
1	11.7374	-1.5561
1	11.9151	-1.7167
1	8.9944	-1.3617
1	9.0145	-1.6713
1	10.1663	-1.6237
1	9.2942	-1.6219
1	9.3501	-1.545
1	9.0854	-1.5953
1	9.2305	-1.597
1	12.4404	-1.5839
1	10.3851	-1.6134
1	10.6	-1.6706
1	11.2452	-1.6214
1	12.3138	-2.4479
1	12.202	-1.5736
1	12.3301	-1.799
1	12.2368	-1.8257
1	13.116	-1.5986
1	10.5247	-1.5645
1	9.9567	-1.735
1	11.5856	-2.2046
1	12.1055	-2.167
1	10.5314	-2.0759
1	11.2116	-2.0473
1	10.7674	-2.027
1	10.6021	-2.183
1	10.2214	-1.9096
1	11.1892	-1.2294
1	11.6572	-0.5879
1	11.8905	-1.291
1	12.068	-1.2963
1	10.9443	-1.2428
1	11.0359	-0.6167
1	11.4384	-1.368
1	12.3937	-1.6792
1	11.5313	-0.0546
1	11.4687	-0.15
1	11.3181	-1.0667
1	10.9549	-1.1093
1	11.3755	-0.9876
1	10.4689	-0.7352
1	9.5628	-0.4
1	10.5123	-0.0106
1	11.272	-0.2307
1	10.5373	-0.1681
1	8.2963	-0.1731
1	8.245	-0.2036
1	8.3561	-0.2435
1	7.8955	-0.1725
1	7.9	-0.2333
1	9.3461	-0.2
1	8.1675	-0.2127
1	8.4198	-0.199
1	8.6021	0.128
1	7.9294	-0.0244
1	7.9827	-0.0511
1	7.1155	0.133
1	9.2791	0.272
1	9.4904	0.252
1	9.1299	-0.3154
1	9.4079	-0.1566
1	8.0051	-0.3
1	8.7277	-0.3369
1	8.542	-0.2079
1	7.868	-0.0181
1	8.8052	-0.14
1	7.0971	0.0517
1	8.7347	-0.1178
1	8.6528	-2.417
1	7.72	-0.6216
1	8.65	0.111
1	8.5534	-0.1167
1	8.1731	-0.017
1	7.984	-0.733
1	8.0166	-0.82
1	8.615	-0.9019
1	8.554	-0.733
1	8.894	-0.817
1	7.9935	-0.945
1	8.053	-0.99
1	8.6163	-1.0209
1	8.7833	-1.3879
1	7.7668	-0.0285
1	7.926	-0.6
1	8.4167	-0.25
1	8.4403	-0.1362
1	7.9834	-0.468
1	8.541	-0.5167
1	8.65	-1.303
1	8.55	-1.0563
1	7.2944	-0.989
1	8.4333	-1.3021
1	7.8618	-1.1435
1	7.6836	-1.084
1	8.4333	-2.6604
1	7.9686	-2.65
1	7.932	-2.5667
1	9.4102	-2.8005
1	9.2038	-2.8167
1	8.8942	-2.8667
1	9.0463	-2.8203
1	7.606	-2.7
1	7.6565	-2.4833
1	7.7737	-2.1113
1	7.6645	-2.3333
1	7.634	-2.1594
1	7.629	-2.283
1	7.683	-2.3833
1	7.656	-2.2195
1	7.655	-2.0611
1	7.4973	-1.9789
1	7.5953	-2.4
1	7.67	0.8009
1	7.663	0.3793
1	8.4759	0.6958
1	7.697	0.451
1	7.6667	0.2851
1	7.699	0.9963
1	7.621	1.1548
1	7.6778	0.5167
1	7.672	0.6016
1	7.5623	-2.173
1	7.8607	-2.467
1	7.663	-1.763
1	7.5796	-1.7186
1	7.626	-1.7158
1	9.0574	-1.767
1	9.7	-2.48
1	9.335	-2.1361
1	9.5667	-1.9151
1	9.0823	-10.743
1	9.8146	-10.0695
1	8.955	-9.3629
1	9.172	-9.015
1	5.688	-8.3912
1	5.965	-8.663
1	6.6666	-9.53
1	7.0842	37.3667
1	8.0191	37.3333
1	7.6678	37.383
1	7.9241	37.2967
1	4.7421	37.3446
1	5.0588	37.3407
1	5.0393	37.2611
1	6.667	37.115
1	6.6486	36.9609
1	6.7942	37.092
1	5.0584	39.7897
1	8.1408	39.7012
1	9.6428	39.9064
1	13.6233	39.8363
1	14.05	39.8362
1	13.9853	39.9248
1	14.283	39.7965
1	14.4921	39.83
1	14.24	39.7434
1	13.5839	39.7469
1	12.3505	39.8072
1	13.448	39.8909
1	12.4312	39.8568
1	14.1405	39.7824
1	13.4289	39.7841
1	0.393	39.7444
1	-0.45	39.7571
1	-1.576	39.9184
1	13.456	39.5667
1	13.426	39.459
1	13.5356	39.45
1	13.45	39.2431
1	13.5667	39.28
1	13.6587	39.465
1	13.4689	40.0117
1	13.417	40.0309
1	13.5841	40.1405
1	13.5828	40.0173
1	13.5709	39.8997
1	13.5645	39.616
1	13.567	39.6643
1	13.5224	39.7239
1	13.5188	39.631
1	13.5684	37.6899
1	13.58	37.7503
1	13.434	37.708
1	13.2431	38.3133
1	13.1838	40.3991
1	13.3869	39.6333
1	6.1933	39.9833
1	8.1505	36.7332
1	5.701	34.2667
1	5.6695	34.0357
1	5.416	34.3632
1	5.3667	34.3667
1	5.25	34.3081
1	5.33	34.4266
1	5.4333	34.3156
1	5.2832	34.3564
1	5.115	34.3928
1	5.9833	34.0556
1	5.918	34.178
1	5.87	34.409
1	5.9833	34.7352
1	5.9167	34.9341
1	6.5937	34.8684
1	5.565	34.8965
1	5.6047	34.7562
1	6.0984	34.4578
1	5.8833	34.7965
1	6.069	34.7848
1	5.704	34.7509
1	6.0981	34.5659
1	5.635	34.5258
1	10.512	34.45
1	9.55	34.5125
1	9.6183	34.7151
1	9.4074	34.5292
1	9.555	34.7837
1	9.422	34.6292
1	11.0833	34.4614
1	6.549	34.6942
1	6.0117	34.681
1	6.0587	34.2863
1	5.1496	34.3221
1	4.901	34.2471
1	9.7833	34.0776
1	11.32	36.0167
1	12.032	35.2333
1	11.897	34.5614
1	11.867	34.716
1	-0.683	34.753
1	-0.6245	34.742
1	-0.5	34.749
1	-0.6981	34.2441
1	-0.6596	34.3806
1	-0.5667	34.2372
1	-17.833	47.4137
1	-17.5496	48.1792
1	-17.7833	47.9731
1	-18.1208	47.9481
1	-17.4306	47.366
1	-17.305	48.0829
1	-17.4667	48.1833
1	-17.3483	47.7762
1	-17.2167	47.8514
1	-17.2333	47.9876
1	-17.3851	48.0213
1	-17.6333	48.6601
1	-17.4053	48.5788
1	-17.0101	49.3333
1	-17.15	48.5414
1	-16.9833	48.6667
1	-16.8167	47.9667
1	-16.8333	47.7154
1	-19.0639	47.283
1	-19.1117	47.0333
1	-19.0833	47.133
1	-19.1791	46.3809
1	-18.82	47.0167
1	-19.1667	47.6
1	-20.5498	47.4914
1	-20.3831	47.517
1	-20.7221	48.041
1	-20.7746	47.883
1	-20.4238	47.836
1	-20.8333	47.9731
1	-18.7	47.8667
1	-18.749	47.8667
1	-19.3538	48.05
1	-18.1447	48.1407
1	-18.1667	48.35
1	-18.3167	34.2119
1	-18.917	33.13
1	-18.914	34.5283
1	-18.9333	34.3668
1	-18.9049	34.4579
1	-15.85	34.8
1	-15.9517	34.6069
1	-15.4107	34.8592
1	-15.3425	35.2257
1	-15.7348	35.4481
1	-15.3429	35.3896
1	-15.4103	35.1924
1	-15.8011	35.7167
1	-15.4322	35.3047
1	-15.7036	35.5182
1	-16.999	35.242
1	-16.951	34.9382
1	-16.8781	35.5333
1	-17.0748	35.2166
1	-16.88	34.4154
1	-17.8724	35.2524
1	-17.634	35.645
1	-17.6336	35.149
1	-18.3167	35.2926
1	-18.4052	35.3564
1	-18.9718	45.1658
1	-18.7487	45.21
1	-19.3551	33.0311
1	-19.145	32.1669
1	-19.1217	31.6832
1	-18.9228	32.983
1	-18.7835	32.8906
1	-18.6773	33.1166
1	-16.3167	33.983
1	-18.0666	35.0289
1	-18.05	35.0798
1	-17.6983	35.3169
1	-17.9167	35.343
1	-18.064	35.3
1	-17.9667	34.7189
1	-17.8833	34.8019
1	-17.82	34.666
1	-19.9333	33.4514
1	-19.7	32.315
1	-19.6557	32.565
1	-20.4167	32.4331
1	-20.388	32.5
1	-20.5	32.642
1	-21.714	32.667
1	-21.4073	32.627
1	-21.4318	32.8702
1	-19.6717	32.42
1	-19.53	32.133
1	-20.4167	32.6108
1	-15.163	32.6125
1	-14.6254	32.5472
1	-15.2428	39.909
1	-14.963	39.9086
1	-14.9	40.522
1	-15.0024	40.659
1	-14.4363	34.306
1	-14.2589	30.566
1	-13.4678	36.8948
1	-12.9491	35.7574
1	-13.3677	38.1413
1	-13.0107	15.852
1	-13.3756	21.75
1	-14.5833	18.9502
1	-15.4	17.248
1	-16.0963	13.3095
1	-15.5833	12.616
1	12.652	3.43
1	16.291	4.266
1	15.3644	3.7
1	14.457	3.7333
1	14.0234	4.246
1	18.0667	10.033
1	13.8018	29.8352
1	12.65	28.933
1	12.616	29.3817
1	12.3167	30.7862
1	12.668	30.0703
1	12.6916	30.2556
1	11.988	7.4118
1	12.8833	6.732
1	12.865	6.5582
1	14.7396	-17.3972
1	12.7385	-15.95
1	16.4167	-15.5175
1	16.1339	-15.5167
1	16.1606	-13.7718
1	15.6207	-14.084
1	15.931	-13.9833
1	16.8261	-15.9333
1	20.025	-15.4783
1	15.867	-14.9073
1	15.767	-15.2352
1	15.634	-14.85
1	15.934	-14.8201
1	15.833	-15.934
1	16.2103	-16.247
1	16.5953	-12.9464
1	16.4644	-13.133
1	16.617	-13.653
1	17.0582	-13.5676
1	17.05	-13.256
1	16.338	-14.15
1	16.484	-13.6724
1	16.417	-14.457
1	16.591	-16.0757
1	16.5749	-15.618
1	16.217	-16.015
1	16.152	-15.599
1	16.151	-15.778
1	16.061	-16.08
1	16.1	-15.884
1	16.146	-16.3595
1	15.784	-15.717
1	16.196	-16.105
1	16.25	-15.436
1	16.151	-16.4288
1	16.085	-16.1519
1	15.7	-15.9169
1	16.0231	-14.769
1	15.7584	-14.7142
1	15.79	-14.067
1	15.618	-14.9948
1	15.4902	-15.2225
1	15.234	-14.7126
1	15.508	-14.793
1	15.2	-14.9362
1	15.384	-14.516
1	16.4051	-14.9489
1	15.317	-14.8375
1	15.834	-14.8438
1	15.866	-15.3173
1	15.7316	-14.801
1	14.893	-13.918
1	14.7417	-14.984
1	14.8992	-14.8496
1	15.285	-14.972
1	16.484	-16.455
1	16.2256	-16.3833
1	16.684	-16.367
1	16.63	-12.462
1	16.661	-12.5441
1	16.5469	-12.4108
1	16.3584	-12.4629
1	16.4167	-13.284
1	16.4001	-12.5897
1	16.7252	-12.317
1	15.8172	-12.3833
1	17.251	-12.174
1	16.4	-12.117
1	18.1048	-11.6743
1	18.086	-14.7423
1	18.1278	-13.3815
1	18.0839	-13.4678
1	17.7303	-13.4
1	17.881	-13.6513
1	17.9808	-13.6604
1	18.551	-13.6548
1	17.5469	-13.65
1	17.375	-13.6175
1	16.55	-13.767
1	16.916	-13.35
1	17.1614	-13.2645
1	17.001	-13.5226
1	16.8061	-13.6686
1	16.517	-13.6225
1	13.4926	41.8306
1	13.4726	41.0102
1	13.5023	42.1073
1	9.238	48.8424
1	10.01	46.8333
1	7.752	45.5167
1	10.567	45.8808
1	10.967	47.3018
1	9.184	45.5026
1	8.492	46.6667
1	6.583	46.3178
1	6.4862	46.55
1	6.533	46.3319
1	6.55	47.0834
1	6.45	45.5377
1	8.717	43.9909
1	8.6	44.0699
1	9.052	44.0338
1	9.37	44.6947
1	7.02	30.2303
1	6.935	32.2833
1	7.62	31.9667
1	9.925	31.9626
1	9.2351	31.8144
1	4.8583	30.524
1	12.886	30.3333
1	12.8907	30.4
1	12.165	30.2828
1	-2.5233	31.4356
1	-1.8876	23.7002
1	-2.1541	31.5788
1	-1.882	31.613
1	-1.9351	31.7337
1	-1.333	29.8655
1	0.3388	30.4304
1	0.3145	24.8071
1	0.3368	33.2961
1	14.7443	33.0833
1	14.7277	33.18
1	14.7103	32.982
1	14.71	33.417
1	14.77	33.262
1	14.6587	33.4526
1	14.718	33.4916
1	14.6816	33.6191
1	14.7307	33.5801
1	14.6746	33.2167
1	14.671	33.5333
1	14.7252	33.749
1	14.675	33.1277
1	14.7042	33.6834
1	14.7457	34.349
1	14.6802	34.333
1	14.7177	34.282
1	14.7	34.3909
1	14.7639	34.6375
1	14.6832	35.5422
1	14.6716	34.698
1	14.7239	36.2778
1	14.7459	36.08
1	14.7507	35.3888
1	14.6972	35.3731
1	14.7434	36.1475
1	14.7767	35.6376
1	14.7651	35.1536
1	14.7894	34.4006
1	14.7932	36.1382
1	14.7455	36.2036
1	14.76	35.8535
1	14.7407	35.8989
1	14.7758	36.4
1	14.7343	36.4526
1	14.7607	35.572
1	14.8538	35.9745
1	14.9081	32.6167
1	14.7167	32.4969
1	14.496	32.4898
1	14.134	32.541
1	14.534	32.5684
1	14.471	32.5345
1	13.716	32.6487
1	13.6502	32.6136
1	13.683	32.5286
1	13.7121	32.5853
1	13.881	32.8
1	13.784	32.478
1	13.977	32.4871
1	14.142	33.869
1	14.0833	33.9107
1	12.901	30.5439
1	13.432	32.0095
1	12.9333	31.6867
1	12.9067	31.8487
1	12.5	31.827
1	12.85	32.0421
1	12.835	31.3339
1	13.2035	30.399
1	13.0909	30.35
1	13.217	30.467
1	15.2833	31.0167
1	15.3474	30.383
1	15.2731	30.3837
1	15.3167	25.2987
1	15.0697	29.2392
1	15.2951	28.4334
1	15.2833	31.225
1	15.2458	30.5194
1	15.983	30.218
1	15.959	31.4147
1	15.68	37.218
1	15.2167	35.2662
1	15.263	37.726
1	16.4016	34.167
1	16.4006	33.8885
1	16.501	34.6436
1	16.074	34.0262
1	16.1728	33.6889
1	16.4669	33.6333
1	16.401	33.6111
1	16.483	33.4642
1	16.4967	33.864
1	16.247	33.4811
1	16.0869	33.4844
1	16.266	33.5419
1	16.389	33.4581
1	16.496	33.3655
1	16.5381	33.9054
1	16.548	33.7
1	16.2	33.4615
1	16.2762	33.9198
1	16.2756	33.5934
1	16.3157	33.2419
1	16.333	33.5335
1	16.1556	33.6367
1	16.5123	33.5459
1	16.4445	33.5644
1	16.066	33.6002
1	16.5	33.7087
1	16.5428	33.9742
1	16.266	33.9847
1	16.5259	34.1099
1	16.532	34.1848
1	16.5982	33.716
1	16.191	33.7425
1	16.5002	26.35
1	16.504	25.1592
1	16.151	24.35
1	16.584	24.1735
1	16.666	24.266
1	16.653	25.7186
1	16.229	24.416
1	16.512	24.6024
1	16.5183	25.599
1	16.6	31.2299
1	16.0619	28.2004
1	16.0619	29.6505
1	16.0521	29.717
1	16.0246	29.1303
1	16.0299	30.3797
1	14.893	30.6976
1	15.0186	22.45
1	14.7188	22.6828
1	15.0587	22.549
1	12.534	23.2597
1	12.5167	23.477
1	12.555	32.2834
1	12.5167	32.218
1	12.6013	32.4019
1	12.6667	32.1989
1	12.567	32.2264
1	13.3848	32.74
1	13.504	39.2671
1	13.3586	39.2725
1	14.5393	39.292
1	14.767	39.2765
1	14.722	39.2531
1	15.067	39.2456
1	14.967	35.7001
1	14.914	35.932
1	14.914	35.8233
1	14.951	35.8854
1	12.652	35.8413
1	12.816	35.735
1	12.6154	35.976
1	12.699	35.983
1	12.851	35.8701
1	12.8765	35.252
1	12.833	36.616
1	12.493	36.566
1	12.578	36.4684
1	11.3539	37.549
1	0.1758	38.4503
1	7.75	38.8167
1	9.3	32.617
1	9.5626	30.2119
1	-26.2702	29.7443
1	-26.916	32.7074
1	-26.8729	32.8486
1	-27.0833	30.675
1	9.53	39.299
1	14.5159	39.2077
1	14.252	39.2532
1	14.317	39.249
1	13.8627	39.266
1	14.0848	28.5808
1	14.4	32.3362
1	14.4179	32.838
1	14.3647	32.6333
1	14.4001	30.9503
1	14.8	30.6977
1	14.428	32.4851
1	14.4296	32.7584
1	14.4514	32.6276
1	11.859	28.8794
1	11.8659	29.8555
1	13.919	32.08
1	13.861	32.1022
1	13.9011	32.3766
1	13.691	26.501
1	13.4183	29.9975
1	12.8854	29.3333
1	13.6233	29.0082
1	14.96	28.2121
1	6.451	14.247
1	8.4	44.2147
1	8.734	44.1793
1	8.8269	31.716
1	13.1227	29.111
1	13.1258	30.1667
1	4.3666	11.3574
1	0.3332	13.2541
1	-12.3588	15.057
1	-2.999	11.383
1	10.4081	10.3482
1	12.65	9.0187
1	11.3863	9.2204
1	13.473	-4.8926
1	16.342	-5.15
1	9.918	-5.2648
1	9.6556	-2.6333
1	-9.2	37.1562
1	-10.9639	38.6771
1	-2.2001	36.8833
1	-0.9572	38.55
1	1.4254	34.9112
1	2.1511	37.535
1	1.869	37.5673
1	0.5833	37.5109
1	11.7361	-1.7183
1	10.4667	-2.1554
1	10.9675	-1.6142
1	12.5663	-0.7086
1	10.3488	-1.7292
1	12.1575	-1.2639
1	10.7065	0.02
1	11.6845	-1.051
1	10.041	-0.84
1	9.2034	0.0482
1	7.7833	-0.1884
1	8.1864	0.5667
1	8.3449	-2.4833
1	8.1306	-1.012
1	8.1585	-0.85
1	8.4981	-0.8
1	8.0833	-0.808
1	8.1972	-1.2032
1	9.881	-1.6298
1	9.7777	-9.1668
1	6.3699	-9.4619
1	6.9928	36.6432
1	6.9273	37.249
1	6.8258	37.3
1	4.6333	36.966
1	4.7806	37.2004
1	14.0208	39.8827
1	-1.6428	39.799
1	13.6794	40.325
1	8.8243	35.114
1	-19.4626	47.6849
1	-15.4285	35.4413
1	12.65	3.616
1	11.868	30.1358
1	12.703	30.316
1	12.7923	6.7474
1	20.048	-14.8441
1	20.3327	-14.9089
1	20.511	-14.7833
1	15.8218	-16.5
1	16.5513	-13.034
1	16.663	-12.3376
1	19.747	-12.4333
1	16.5197	-14.455
1	16.8516	-13.5699
1	-1.733	31.2426
1	13.533	30.45
1	12.983	30.3369
1	12.566	31.4382
1	15.295	37.104
1	14.8925	35.3167
1	1.3668	37.949
1	4.33108	18.5405
1	4.37667	18.6083
1	4.43042	18.5468
1	13.66	-7.21
1	13.91	-6.34
1	14.17	-7.23
1	13.62	-7.04
1	0.46	36.1
1	16.0328	-16.5061
1	5.51556	37.4398
1	5.30552	37.612
1	17.1681	-4.3464
1	9.81685	6.16591
1	11.0834	7.71594
1	9.23358	12.4827
1	12.5666	14.166
1	9.18357	3.23254
1	11.8333	10.1993
1	5.90055	5.69925
1	10.6334	7.4826
1	9.30023	5.0659
1	9.61687	6.53259
1	11.85	13.0827
1	7.80037	6.73259
1	4.634	9.41598
1	13.0166	7.6826
1	12.3	10.3326
1	12.05	8.53261
1	10.5001	7.44927
1	9.86685	8.89929
1	6.46716	3.28254
1	8.48364	4.58256
1	7.63372	4.74923
1	6.58381	3.33254
1	7.43373	3.89922
1	12.45	10.066
1	12.1666	6.69925
1	12.8833	11.9327
1	12.5666	4.24921
1	12.4666	4.18254
1	9.10025	6.01591
1	8.58363	6.38259
1	11.5167	13.6994
1	9.08358	6.11591
1	7.03377	3.34921
1	12.7499	4.51588
1	10.9501	8.36595
1	7.18376	3.33254

[truncated: 11 more sheets: An.hancocki, An.mascarensis, An.marshalli, An.squamous, An.wellcomei, An.rufipes, An.coustani, An.ziemanni, An.paludis, An.colluzzii, An.gambiae_complex]
