# Supplementary material for: Range dynamics of Anopheles mosquitoes in Africa suggest a significant increase in the malaria transmission risk
Source: Ecol Evol. 2024 Jul 31;14(8):e70059. doi: 10.1002/ece3.70059 (PMC11289791; doi:10.1002/ece3.70059)
Supplement: Supplementary file 2 — Data S2: [file ECE3-14-e70059-s007.xlsx]

## Sheet: An.gambiae
S2 Importance values of all variables in preliminary models
Predictors	Importance values
cropland	0.049911
bio6	0.047979
urban	0.0412497
bio16	0.0381191
secdn	0.0290303
ele	0.0270157
bio13	0.0226983
bio18	0.017336
bio17	0.0165279
bio11	0.0145187
primf	0.0122502
bio3	0.00989178
bio4	0.00954867
bio1	0.00715289
bio10	0.00656822
rang	0.00547844
bio12	0.00409611
bio14	0.00364733
primn	0.00221433
bio5	0.00193022
secdf	0.00187167
bio19	0.00182833
paster	0.00147144
bio9	0.00146178
bio15	0.001414
bio2	0.000934778
slope	0.000804222
bio7	0.000461667
bio8	0.000372111
aspect	0.000200778

## Sheet: An.arabiensis
Predictors	Importance values
bio4	0.0707975
cropland	0.0558605
bio17	0.0511458
bio2	0.037577
bio11	0.0353182
bio7	0.030831
bio13	0.0269527
bio12	0.0262895
bio3	0.0254888
bio14	0.012045
bio6	0.00984083
bio18	0.0094865
bio10	0.0090655
bio19	0.0087125
bio15	0.00747717
bio1	0.00728317
bio5	0.0070635
bio16	0.00575267
bio9	0.00570767
rang	0.00497317
bio8	0.00489267
ele	0.00447417
paster	0.003324
secdn	0.003162
urban	0.002809
aspect	0.00140533
primn	0.001139
slope	0.000858667
primf	0.000757667
secdf	0.000593

## Sheet: An.melas
Predictors	Importance values
bio3	0.117216
bio4	0.0683543
bio19	0.0522627
bio15	0.0463344
bio12	0.0412458
bio11	0.0363327
bio2	0.0352983
bio16	0.0311262
bio9	0.0288598
bio6	0.0207824
secdn	0.0165064
bio13	0.015946
ele	0.0154898
bio8	0.0140342
bio1	0.0130436
bio10	0.0122294
bio14	0.0113428
rang	0.00939922
bio18	0.00875967
bio5	0.00832967
bio17	0.00555856
bio7	0.00486389
cropland	0.00382144
urban	0.00317933
primn	0.00212767
paster	0.00150944
slope	0.00150811
primf	0.000933
aspect	0.000334667
secdf	0.000153111

## Sheet: An.merus
Predictors	Importance values
bio6	0.308795
bio4	0.155006
bio2	0.144649
bio18	0.0805896
bio1	0.0614978
bio16	0.0491401
bio3	0.0478707
bio5	0.0453112
bio7	0.0450269
bio11	0.0387947
bio14	0.0366752
bio17	0.0351096
bio12	0.0253592
bio15	0.0243049
cropland	0.022502
bio19	0.016461
ele	0.0157969
rang	0.0157469
bio13	0.0111512
secdn	0.0110221
bio10	0.00841422
primn	0.00797411
bio8	0.00534422
paster	0.00507311
slope	0.00280511
urban	0.00264544
bio9	0.00248144
aspect	0.00149711
primf	0.00146044
secdf	0.00108944

## Sheet: An.funestus
Predictors	Importance values
bio4	0.153403
bio17	0.0319675
bio1	0.0260982
bio3	0.023699
bio10	0.0227228
bio19	0.0189845
cropland	0.0163032
bio18	0.0147425
bio14	0.012469
bio13	0.0123585
bio11	0.0113878
bio16	0.0113442
bio15	0.008377
bio6	0.00750433
bio5	0.00740767
rang	0.006972
secdn	0.00516967
ele	0.00417067
bio9	0.00411133
paster	0.003765
bio7	0.0036195
bio2	0.00361933
bio8	0.003227
bio12	0.00296917
urban	0.002493
primn	0.00190567
aspect	0.00156983
slope	0.00154
secdf	0.000578
primf	0.000408167

## Sheet: An.rivulorum
Predictors	Importance values
bio12	0.121188
bio10	0.10015
cropland	0.0979993
bio11	0.092456
bio7	0.0708623
bio2	0.0639037
bio1	0.0620477
bio5	0.055953
bio16	0.055199
bio8	0.0495603
bio3	0.045867
bio4	0.0307277
rang	0.023962
bio6	0.0239163
bio18	0.0163093
paster	0.0151587
bio19	0.0124393
bio13	0.0110243
ele	0.00803467
urban	0.00786867
bio15	0.00711233
slope	0.00643833
secdn	0.00601867
bio17	0.003246
bio9	0.00239467
primn	0.002354
bio14	0.001562
primf	0.00109033
secdf	0.00103867
aspect	0.000587667

## Sheet: An.leesoni
Predictors	Importance values
bio12	0.699091
bio7	0.521911
bio5	0.345329
bio10	0.314727
bio16	0.309377
bio2	0.264129
bio4	0.259088
bio6	0.258138
bio1	0.170047
bio13	0.135471
bio18	0.132652
bio9	0.12538
primn	0.0977298
bio14	0.089349
bio8	0.0884898
bio17	0.0847088
primf	0.0659978
rang	0.0547967
bio15	0.0505602
bio19	0.0457865
ele	0.0366993
secdf	0.0356743
paster	0.0333272
bio3	0.0223097
slope	0.020533
cropland	0.0156873
secdn	0.0127242
urban	0.00759417
aspect	0.00628267
bio11	0.00395833

## Sheet: An.nili
Predictors	Importance values
bio4	0.122097
bio11	0.0317288
bio19	0.0266178
bio14	0.0200218
cropland	0.0178792
bio8	0.0164913
bio10	0.0131023
ele	0.0128168
bio5	0.0125033
bio17	0.00812133
bio15	0.00741167
bio3	0.00697683
bio18	0.0060645
bio1	0.00604317
bio13	0.00564933
urban	0.00523467
bio12	0.00503767
bio16	0.00499883
rang	0.00491533
bio2	0.00457717
bio7	0.0044415
bio9	0.00380583
slope	0.00351083
primn	0.00309067
bio6	0.002652
secdn	0.00180917
paster	0.00176983
primf	0.00124667
aspect	0.000754667
secdf	0.000175333

## Sheet: An.moucheti
Predictors	Importance values
bio12	0.125036
bio19	0.055189
bio11	0.0518692
bio7	0.0426121
bio8	0.0339383
bio6	0.0306649
bio14	0.0143776
bio4	0.0128829
bio1	0.0110472
bio5	0.0106092
bio16	0.0101349
bio9	0.01009
cropland	0.00973778
primn	0.00820644
bio18	0.00725778
bio13	0.00655833
bio17	0.00632289
ele	0.00473422
bio3	0.00460522
bio2	0.00380778
bio15	0.00260878
secdn	0.00214389
bio10	0.00182467
paster	0.00131144
rang	0.00105456
aspect	0.000758889
primf	0.000737111
slope	0.000616667
secdf	0.000474222
urban	0.000430889

## Sheet: An.pharoensis
Predictors	Importance values
bio4	0.0673329
bio5	0.047065
bio11	0.0370532
bio3	0.0346211
bio10	0.0296786
bio1	0.0254684
bio18	0.0245729
bio17	0.015771
bio6	0.0147716
bio16	0.0132832
bio13	0.0119886
bio14	0.00779978
bio15	0.00763067
bio7	0.00702733
cropland	0.00624944
bio9	0.00601578
bio12	0.00535289
urban	0.00439344
bio2	0.00424133
secdn	0.00412989
aspect	0.00359233
rang	0.00352233
bio19	0.00329422
ele	0.00251089
paster	0.00249144
bio8	0.002329
primn	0.00157489
slope	0.00146467
primf	0.000749333
secdf	0.000648778

[truncated: 11 more sheets: An.hancocki, An.mascarensis, An.marshalli, An.squamous, An.wellcomei, An.rufipes, An.coustani, An.ziemanni, An.paludis, An.colluzzii, An.gambiae_complex]
