# Supplementary material for: Range dynamics of Anopheles mosquitoes in Africa suggest a significant increase in the malaria transmission risk
Source: Ecol Evol. 2024 Jul 31;14(8):e70059. doi: 10.1002/ece3.70059 (PMC11289791; doi:10.1002/ece3.70059)
Supplement: Supplementary file 3 — Data S3: [file ECE3-14-e70059-s006.xlsx]

## Sheet: An.gambiae
S3 Correlations among all predictors
	aspect	bio1	bio2	bio3	bio4	bio5	bio6	bio7	bio8	bio9	bio10	bio11	bio12	bio13	bio14	bio15	bio16	bio17	bio18	bio19	cropland	ele	paster	primf	primn	rang	secdf	secdn	slope	urban
aspect	1	-0.0461045	0.0222972	0.109015	-0.0909652	-0.046936	-0.00607344	-0.0370371	-0.0540294	-0.0132288	-0.0645562	-0.0140797	0.0643687	0.0329803	0.0776918	-0.0558751	0.0345306	0.079655	0.0276876	0.0484884	0.0212437	0.0594565	-0.000739057	0.0218169	-0.0434028	-0.052359	0.0278867	-0.00946351	0.0043658	0.00968349
bio1	-0.0461045	1	0.161219	-0.605796	0.511997	0.899732	0.543975	0.43333	0.889476	0.875295	0.96887	0.915615	-0.428383	-0.131686	-0.559317	0.584734	-0.151264	-0.568119	-0.623813	-0.096023	-0.131939	-0.756859	-0.0973703	-0.291212	0.0784205	0.24657	-0.393531	0.496447	-0.393953	0.000639779
bio2	0.0222972	0.161219	1	-0.256517	0.482289	0.540008	-0.627487	0.877347	0.143764	-0.0949998	0.279002	0.00349893	-0.563279	-0.355229	-0.344133	0.55384	-0.326344	-0.403802	-0.472418	-0.415036	0.0506053	0.25319	-0.152415	-0.270084	0.243337	0.330317	-0.266126	0.211115	-0.203245	-0.192517
bio3	0.109015	-0.605796	-0.256517	1	-0.878368	-0.71423	0.0858569	-0.678951	-0.655014	-0.244632	-0.750773	-0.322329	0.519301	0.154465	0.628925	-0.727178	0.14651	0.686566	0.361562	0.352776	0.27726	0.489129	-0.00836382	0.239582	-0.24764	-0.386637	0.372419	-0.308467	0.230196	0.0800006
bio4	-0.0909652	0.511997	0.482289	-0.878368	1	0.714624	-0.293244	0.813484	0.63947	0.0872133	0.696637	0.145462	-0.656999	-0.343231	-0.519371	0.751958	-0.345874	-0.587772	-0.370188	-0.460208	-0.242809	-0.292614	-0.107815	-0.29023	0.274903	0.543933	-0.378477	0.308742	-0.228111	-0.117614
bio5	-0.046936	0.899732	0.540008	-0.71423	0.714624	1	0.159798	0.769427	0.791353	0.65992	0.953041	0.733639	-0.610282	-0.274135	-0.649503	0.733288	-0.270747	-0.686281	-0.736488	-0.24732	-0.0999336	-0.513434	-0.134632	-0.355855	0.183332	0.358058	-0.445894	0.522437	-0.400679	-0.0858176
bio6	-0.00607344	0.543975	-0.627487	0.0858569	-0.293244	0.159798	1	-0.507574	0.377352	0.808411	0.365839	0.731796	0.223386	0.168763	-0.0202899	-0.208729	0.137143	0.0410599	-0.146993	0.422315	0.0155581	-0.623332	0.0244894	-0.00656644	-0.223306	-0.230068	-0.0214084	0.236239	-0.127854	0.164014
bio7	-0.0370371	0.43333	0.877347	-0.678951	0.813484	0.769427	-0.507574	1	0.446546	0.0529125	0.595122	0.16683	-0.677211	-0.348469	-0.553773	0.775089	-0.325053	-0.625571	-0.547713	-0.489126	-0.0972913	-0.0448107	-0.133356	-0.30635	0.304506	0.461387	-0.375335	0.303137	-0.266994	-0.181029
bio8	-0.0540294	0.889476	0.143764	-0.655014	0.63947	0.791353	0.377352	0.446546	1	0.674979	0.883589	0.68844	-0.521291	-0.199513	-0.486468	0.667006	-0.248176	-0.503895	-0.425408	-0.324818	-0.210409	-0.797558	-0.0905689	-0.303916	0.141714	0.395426	-0.403209	0.337752	-0.382411	0.0152775
bio9	-0.0132288	0.875295	-0.0949998	-0.244632	0.0872133	0.65992	0.808411	0.0529125	0.674979	1	0.751542	0.959079	-0.147766	-0.00433519	-0.366893	0.236565	-0.0207255	-0.337761	-0.545145	0.209449	-0.00474948	-0.722489	-0.0180968	-0.206542	-0.0735389	-0.0289611	-0.246556	0.444024	-0.323417	0.0730772
bio10	-0.0645562	0.96887	0.279002	-0.750773	0.696637	0.953041	0.365839	0.595122	0.883589	0.751542	1	0.809947	-0.530542	-0.204648	-0.610106	0.676427	-0.215848	-0.637662	-0.637567	-0.189641	-0.162696	-0.684158	-0.103449	-0.320805	0.135906	0.337713	-0.42857	0.511998	-0.386714	-0.0390955
bio11	-0.0140797	0.915615	0.00349893	-0.322329	0.145462	0.733639	0.731796	0.16683	0.68844	0.959079	0.809947	1	-0.197747	0.00312161	-0.421496	0.326026	-0.00909243	-0.405599	-0.575606	0.10911	-0.0219025	-0.696923	-0.049962	-0.207804	-0.0335121	0.00852641	-0.286893	0.461487	-0.346515	0.034305
bio12	0.0643687	-0.428383	-0.563279	0.519301	-0.656999	-0.610282	0.223386	-0.677211	-0.521291	-0.147766	-0.530542	-0.197747	1	0.797194	0.626735	-0.603624	0.822331	0.646879	0.581272	0.672809	0.0393698	0.136837	0.188272	0.465418	-0.287229	-0.451508	0.572673	-0.409665	0.289901	0.0786096
bio13	0.0329803	-0.131686	-0.355229	0.154465	-0.343231	-0.274135	0.168763	-0.348469	-0.199513	-0.00433519	-0.204648	0.00312161	0.797194	1	0.262377	-0.066872	0.984469	0.255251	0.37762	0.481143	-0.0867224	-0.120518	0.200908	0.352763	-0.163091	-0.295037	0.330654	-0.304927	0.159633	0.0273965
bio14	0.0776918	-0.559317	-0.344133	0.628925	-0.519371	-0.649503	-0.0202899	-0.553773	-0.486468	-0.366893	-0.610106	-0.421496	0.626735	0.262377	1	-0.687582	0.251071	0.983065	0.657482	0.255498	0.171297	0.34282	0.0518409	0.213798	-0.258437	-0.253905	0.473243	-0.38438	0.290375	0.0224577
bio15	-0.0558751	0.584734	0.55384	-0.727178	0.751958	0.733288	-0.208729	0.775089	0.667006	0.236565	0.676427	0.326026	-0.603624	-0.066872	-0.687582	1	-0.095288	-0.74821	-0.476797	-0.46263	-0.218333	-0.394022	-0.144908	-0.246731	0.253271	0.482338	-0.425065	0.256699	-0.283743	-0.117012
bio16	0.0345306	-0.151264	-0.326344	0.14651	-0.345874	-0.270747	0.137143	-0.325053	-0.248176	-0.0207255	-0.215848	-0.00909243	0.822331	0.984469	0.251071	-0.095288	1	0.234171	0.377122	0.531917	-0.100053	-0.0792787	0.216973	0.37581	-0.16388	-0.319601	0.362259	-0.284312	0.16894	0.0187929
bio17	0.079655	-0.568119	-0.403802	0.686566	-0.587772	-0.686281	0.0410599	-0.625571	-0.503895	-0.337761	-0.637662	-0.405599	0.646879	0.255251	0.983065	-0.74821	0.234171	1	0.64361	0.277078	0.198174	0.340089	0.0545804	0.241201	-0.279146	-0.283607	0.471806	-0.398708	0.285231	0.0515463
bio18	0.0276876	-0.623813	-0.472418	0.361562	-0.370188	-0.736488	-0.146993	-0.547713	-0.425408	-0.545145	-0.637567	-0.575606	0.581272	0.37762	0.657482	-0.476797	0.377122	0.64361	1	0.0883573	-0.0499541	0.206879	0.277307	0.333752	-0.212133	-0.216848	0.417646	-0.45566	0.297569	0.0215634
bio19	0.0484884	-0.096023	-0.415036	0.352776	-0.460208	-0.24732	0.422315	-0.489126	-0.324818	0.209449	-0.189641	0.10911	0.672809	0.481143	0.255498	-0.46263	0.531917	0.277078	0.0883573	1	0.0260575	0.0162915	0.0282409	0.241471	-0.247432	-0.393315	0.3577	0.0152333	0.155136	0.0770309
cropland	0.0212437	-0.131939	0.0506053	0.27726	-0.242809	-0.0999336	0.0155581	-0.0972913	-0.210409	-0.00474948	-0.162696	-0.0219025	0.0393698	-0.0867224	0.171297	-0.218333	-0.100053	0.198174	-0.0499541	0.0260575	1	0.219435	-0.045036	-0.201351	-0.371805	-0.304119	0.139834	-0.020868	0.00794364	0.0753319
ele	0.0594565	-0.756859	0.25319	0.489129	-0.292614	-0.513434	-0.623332	-0.0448107	-0.797558	-0.722489	-0.684158	-0.696923	0.136837	-0.120518	0.34282	-0.394022	-0.0792787	0.340089	0.206879	0.0162915	0.219435	1	-0.0687036	0.158796	-0.0129209	-0.129893	0.223151	-0.215708	0.373519	-0.092866
paster	-0.000739057	-0.0973703	-0.152415	-0.00836382	-0.107815	-0.134632	0.0244894	-0.133356	-0.0905689	-0.0180968	-0.103449	-0.049962	0.188272	0.200908	0.0518409	-0.144908	0.216973	0.0545804	0.277307	0.0282409	-0.045036	-0.0687036	1	0.0171649	-0.0869761	-0.199446	0.0597734	-0.275236	-0.0213934	0.0260362
primf	0.0218169	-0.291212	-0.270084	0.239582	-0.29023	-0.355855	-0.00656644	-0.30635	-0.303916	-0.206542	-0.320805	-0.207804	0.465418	0.352763	0.213798	-0.246731	0.37581	0.241201	0.333752	0.241471	-0.201351	0.158796	0.0171649	1	-0.281008	-0.122121	0.339548	-0.369925	0.125789	-0.0743338
primn	-0.0434028	0.0784205	0.243337	-0.24764	0.274903	0.183332	-0.223306	0.304506	0.141714	-0.0735389	0.135906	-0.0335121	-0.287229	-0.163091	-0.258437	0.253271	-0.16388	-0.279146	-0.212133	-0.247432	-0.371805	-0.0129209	-0.0869761	-0.281008	1	0.142818	-0.353951	-0.0548426	0.024066	-0.0968829
rang	-0.052359	0.24657	0.330317	-0.386637	0.543933	0.358058	-0.230068	0.461387	0.395426	-0.0289611	0.337713	0.00852641	-0.451508	-0.295037	-0.253905	0.482338	-0.319601	-0.283607	-0.216848	-0.393315	-0.304119	-0.129893	-0.199446	-0.122121	0.142818	1	-0.193029	-0.110073	-0.117749	-0.121613
secdf	0.0278867	-0.393531	-0.266126	0.372419	-0.378477	-0.445894	-0.0214084	-0.375335	-0.403209	-0.246556	-0.42857	-0.286893	0.572673	0.330654	0.473243	-0.425065	0.362259	0.471806	0.417646	0.3577	0.139834	0.223151	0.0597734	0.339548	-0.353951	-0.193029	1	-0.44464	0.0797992	0.043798
secdn	-0.00946351	0.496447	0.211115	-0.308467	0.308742	0.522437	0.236239	0.303137	0.337752	0.444024	0.511998	0.461487	-0.409665	-0.304927	-0.38438	0.256699	-0.284312	-0.398708	-0.45566	0.0152333	-0.020868	-0.215708	-0.275236	-0.369925	-0.0548426	-0.110073	-0.44464	1	-0.17544	-0.05077
slope	0.0043658	-0.393953	-0.203245	0.230196	-0.228111	-0.400679	-0.127854	-0.266994	-0.382411	-0.323417	-0.386714	-0.346515	0.289901	0.159633	0.290375	-0.283743	0.16894	0.285231	0.297569	0.155136	0.00794364	0.373519	-0.0213934	0.125789	0.024066	-0.117749	0.0797992	-0.17544	1	-0.0486085
urban	0.00968349	0.000639779	-0.192517	0.0800006	-0.117614	-0.0858176	0.164014	-0.181029	0.0152775	0.0730772	-0.0390955	0.034305	0.0786096	0.0273965	0.0224577	-0.117012	0.0187929	0.0515463	0.0215634	0.0770309	0.0753319	-0.092866	0.0260362	-0.0743338	-0.0968829	-0.121613	0.043798	-0.05077	-0.0486085	1

## Sheet: An.arabiensis
	aspect	bio1	bio2	bio3	bio4	bio5	bio6	bio7	bio8	bio9	bio10	bio11	bio12	bio13	bio14	bio15	bio16	bio17	bio18	bio19	cropland	ele	paster	primf	primn	rang	secdf	secdn	slope	urban
aspect	1	-0.0333899	-0.0144187	0.0278097	-0.0274047	-0.0297931	-0.00760606	-0.0255779	-0.0464758	-0.0115228	-0.0332642	-0.018771	0.0450443	0.0526464	0.0494211	-0.00276527	0.0525659	0.0423991	0.0294625	0.0481026	0.0245827	0.0425109	0.0211169	0.0304691	-0.0164489	-0.0715999	0.024692	0.0280101	0.0346307	0.0359161
bio1	-0.0333899	1	0.304579	-0.502695	0.393651	0.942516	0.668799	0.490781	0.880657	0.909251	0.974284	0.894011	-0.463224	-0.328302	-0.469278	0.55499	-0.320909	-0.512486	-0.635372	-0.113814	0.0390221	-0.743862	-0.160299	-0.301461	0.035943	0.272114	-0.396203	0.344276	-0.534901	-0.0101867
bio2	-0.0144187	0.304579	1	-0.255403	0.517975	0.566154	-0.369212	0.868062	0.375814	0.10292	0.387799	0.082333	-0.691625	-0.582965	-0.415439	0.63601	-0.578178	-0.453132	-0.638725	-0.390247	0.167656	0.0989183	-0.427431	-0.370252	0.173297	0.397805	-0.293879	-0.0759586	-0.152159	-0.0846362
bio3	0.0278097	-0.502695	-0.255403	1	-0.845755	-0.610356	0.067734	-0.69023	-0.601203	-0.194472	-0.659946	-0.170394	0.414485	0.196492	0.446012	-0.590433	0.196924	0.50483	0.289026	0.371988	-0.0790984	0.455002	0.0555425	0.252289	0.0233196	-0.201023	0.262219	-0.227781	0.321701	0.0203562
bio4	-0.0274047	0.393651	0.517975	-0.845755	1	0.568184	-0.322409	0.835389	0.65849	0.0140786	0.57701	-0.0467495	-0.644567	-0.479312	-0.361671	0.690343	-0.494229	-0.425575	-0.311573	-0.531072	0.0172304	-0.284739	-0.200719	-0.301264	0.057987	0.389533	-0.28625	0.0613655	-0.293237	-0.0478871
bio5	-0.0297931	0.942516	0.566154	-0.610356	0.568184	1	0.418161	0.737412	0.857261	0.780809	0.971438	0.758296	-0.598933	-0.444836	-0.547857	0.67827	-0.431497	-0.598366	-0.748059	-0.209345	0.113002	-0.592354	-0.256215	-0.372678	0.0601288	0.341415	-0.417375	0.289208	-0.493581	-0.03408
bio6	-0.00760606	0.668799	-0.369212	0.067734	-0.322409	0.418161	1	-0.305197	0.392695	0.865193	0.516952	0.87506	0.137564	0.114415	-0.0835287	-0.08413	0.129468	-0.0779595	-0.214531	0.359801	-0.0715075	-0.614129	0.128997	-0.00315051	-0.0525122	-0.0663105	-0.122794	0.335606	-0.308554	0.0477804
bio7	-0.0255779	0.490781	0.868062	-0.69023	0.835389	0.737412	-0.305197	1	0.606709	0.175223	0.63401	0.144284	-0.730178	-0.551418	-0.512234	0.773618	-0.548628	-0.569326	-0.624705	-0.487005	0.171636	-0.16434	-0.364521	-0.388353	0.102083	0.407228	-0.346247	0.0536421	-0.28801	-0.0712559
bio8	-0.0464758	0.880657	0.375814	-0.601203	0.65849	0.857261	0.392695	0.606709	1	0.667685	0.906945	0.611876	-0.642276	-0.494957	-0.406315	0.688545	-0.513753	-0.463065	-0.500785	-0.373372	-0.0565266	-0.743116	-0.204425	-0.320395	0.098867	0.411326	-0.402749	0.178088	-0.530173	-0.027628
bio9	-0.0115228	0.909251	0.10292	-0.194472	0.0140786	0.780809	0.865193	0.175223	0.667685	1	0.808048	0.976347	-0.204827	-0.153002	-0.331749	0.28111	-0.132731	-0.347466	-0.553696	0.18086	0.0126917	-0.679335	-0.0589594	-0.195176	0.0200792	0.111932	-0.27843	0.34714	-0.44083	0.0157056
bio10	-0.0332642	0.974284	0.387799	-0.659946	0.57701	0.971438	0.516952	0.63401	0.906945	0.808048	1	0.787721	-0.54427	-0.384506	-0.508092	0.634417	-0.377827	-0.56136	-0.646844	-0.206812	0.0566342	-0.709825	-0.179616	-0.341554	0.0334415	0.315784	-0.416766	0.341724	-0.530945	-0.0197039
bio11	-0.018771	0.894011	0.082333	-0.170394	-0.0467495	0.758296	0.87506	0.144284	0.611876	0.976347	0.787721	1	-0.176373	-0.104376	-0.35154	0.251156	-0.0838715	-0.369394	-0.552309	0.152469	0.0396529	-0.654063	-0.0592282	-0.193355	0.0102827	0.0825115	-0.294326	0.38197	-0.429801	0.0114778
bio12	0.0450443	-0.463224	-0.691625	0.414485	-0.644567	-0.598933	0.137564	-0.730178	-0.642276	-0.204827	-0.54427	-0.176373	1	0.881563	0.588634	-0.705224	0.907957	0.630112	0.679329	0.626084	0.0156026	0.152514	0.443566	0.525701	-0.243049	-0.585947	0.531071	-0.0602563	0.241726	0.0872162
bio13	0.0526464	-0.328302	-0.582965	0.196492	-0.479312	-0.444836	0.114415	-0.551418	-0.494957	-0.153002	-0.384506	-0.104376	0.881563	1	0.364522	-0.386625	0.989108	0.379557	0.634156	0.392763	0.0964046	0.0350006	0.450477	0.404681	-0.266253	-0.551891	0.392443	0.00778367	0.173292	0.0996745
bio14	0.0494211	-0.469278	-0.415439	0.446012	-0.361671	-0.547857	-0.0835287	-0.512234	-0.406315	-0.331749	-0.508092	-0.35154	0.588634	0.364522	1	-0.561367	0.356372	0.984656	0.642844	0.235249	0.021943	0.221612	0.223066	0.302513	-0.204938	-0.271941	0.538163	-0.204523	0.246821	0.05033
bio15	-0.00276527	0.55499	0.63601	-0.590433	0.690343	0.67827	-0.08413	0.773618	0.688545	0.28111	0.634417	0.251156	-0.705224	-0.386625	-0.561367	1	-0.428716	-0.627993	-0.478296	-0.57076	0.104348	-0.292886	-0.323768	-0.318954	0.0923485	0.41935	-0.364664	0.0063064	-0.308573	-0.0389929
bio16	0.0525659	-0.320909	-0.578178	0.196924	-0.494229	-0.431497	0.129468	-0.548628	-0.513753	-0.132731	-0.377827	-0.0838715	0.907957	0.989108	0.356372	-0.428716	1	0.371629	0.612049	0.46499	0.0863666	0.0413698	0.464773	0.439251	-0.269054	-0.566158	0.411519	0.0123795	0.165181	0.0840352
bio17	0.0423991	-0.512486	-0.453132	0.50483	-0.425575	-0.598366	-0.0779595	-0.569326	-0.463065	-0.347466	-0.56136	-0.369394	0.630112	0.379557	0.984656	-0.627993	0.371629	1	0.647353	0.289539	0.0217554	0.254626	0.215619	0.332566	-0.202186	-0.3092	0.542649	-0.207166	0.273908	0.0681736
bio18	0.0294625	-0.635372	-0.638725	0.289026	-0.311573	-0.748059	-0.214531	-0.624705	-0.500785	-0.553696	-0.646844	-0.552309	0.679329	0.634156	0.642844	-0.478296	0.612049	0.647353	1	0.119108	-0.141389	0.178179	0.493321	0.400616	-0.147417	-0.341838	0.421272	-0.258758	0.267327	0.0297041
bio19	0.0481026	-0.113814	-0.390247	0.371988	-0.531072	-0.209345	0.359801	-0.487005	-0.373372	0.18086	-0.206812	0.152469	0.626084	0.392763	0.235249	-0.57076	0.46499	0.289539	0.119108	1	-0.149464	0.067844	0.205097	0.35388	-0.0137074	-0.353898	0.334403	0.0529444	0.0800367	0.0248056
cropland	0.0245827	0.0390221	0.167656	-0.0790984	0.0172304	0.113002	-0.0715075	0.171636	-0.0565266	0.0126917	0.0566342	0.0396529	0.0156026	0.0964046	0.021943	0.104348	0.0863666	0.0217554	-0.141389	-0.149464	1	0.0494023	-0.143448	-0.173245	-0.406059	-0.240716	0.0452719	0.140873	-0.00222254	0.168203
ele	0.0425109	-0.743862	0.0989183	0.455002	-0.284739	-0.592354	-0.614129	-0.16434	-0.743116	-0.679335	-0.709825	-0.654063	0.152514	0.0350006	0.221612	-0.292886	0.0413698	0.254626	0.178179	0.067844	0.0494023	1	-0.0938985	0.140706	0.01521	-0.0493742	0.245427	-0.297791	0.579328	-0.0407836
paster	0.0211169	-0.160299	-0.427431	0.0555425	-0.200719	-0.256215	0.128997	-0.364521	-0.204425	-0.0589594	-0.179616	-0.0592282	0.443566	0.450477	0.223066	-0.323768	0.464773	0.215619	0.493321	0.205097	-0.143448	-0.0938985	1	0.115053	-0.187368	-0.308556	0.0873962	-0.110054	0.0233561	0.0376318
primf	0.0304691	-0.301461	-0.370252	0.252289	-0.301264	-0.372678	-0.00315051	-0.388353	-0.320395	-0.195176	-0.341554	-0.193355	0.525701	0.404681	0.302513	-0.318954	0.439251	0.332566	0.400616	0.35388	-0.173245	0.140706	0.115053	1	-0.26177	-0.228869	0.352883	-0.253714	0.108926	-0.0549817
primn	-0.0164489	0.035943	0.173297	0.0233196	0.057987	0.0601288	-0.0525122	0.102083	0.098867	0.0200792	0.0334415	0.0102827	-0.243049	-0.266253	-0.204938	0.0923485	-0.269054	-0.202186	-0.147417	-0.0137074	-0.406059	0.01521	-0.187368	-0.26177	1	-0.104607	-0.26653	-0.143057	-0.0172781	-0.103614
rang	-0.0715999	0.272114	0.397805	-0.201023	0.389533	0.341415	-0.0663105	0.407228	0.411326	0.111932	0.315784	0.0825115	-0.585947	-0.551891	-0.271941	0.41935	-0.566158	-0.3092	-0.341838	-0.353898	-0.240716	-0.0493742	-0.308556	-0.228869	-0.104607	1	-0.265794	-0.272368	-0.147041	-0.15924
secdf	0.024692	-0.396203	-0.293879	0.262219	-0.28625	-0.417375	-0.122794	-0.346247	-0.402749	-0.27843	-0.416766	-0.294326	0.531071	0.392443	0.538163	-0.364664	0.411519	0.542649	0.421272	0.334403	0.0452719	0.245427	0.0873962	0.352883	-0.26653	-0.265794	1	-0.246307	0.291018	0.00480776
secdn	0.0280101	0.344276	-0.0759586	-0.227781	0.0613655	0.289208	0.335606	0.0536421	0.178088	0.34714	0.341724	0.38197	-0.0602563	0.00778367	-0.204523	0.0063064	0.0123795	-0.207166	-0.258758	0.0529444	0.140873	-0.297791	-0.110054	-0.253714	-0.143057	-0.272368	-0.246307	1	-0.163564	0.0770441
slope	0.0346307	-0.534901	-0.152159	0.321701	-0.293237	-0.493581	-0.308554	-0.28801	-0.530173	-0.44083	-0.530945	-0.429801	0.241726	0.173292	0.246821	-0.308573	0.165181	0.273908	0.267327	0.0800367	-0.00222254	0.579328	0.0233561	0.108926	-0.0172781	-0.147041	0.291018	-0.163564	1	-0.00677432
urban	0.0359161	-0.0101867	-0.0846362	0.0203562	-0.0478871	-0.03408	0.0477804	-0.0712559	-0.027628	0.0157056	-0.0197039	0.0114778	0.0872162	0.0996745	0.05033	-0.0389929	0.0840352	0.0681736	0.0297041	0.0248056	0.168203	-0.0407836	0.0376318	-0.0549817	-0.103614	-0.15924	0.00480776	0.0770441	-0.00677432	1

## Sheet: An.melas
	aspect	bio1	bio2	bio3	bio4	bio5	bio6	bio7	bio8	bio9	bio10	bio11	bio12	bio13	bio14	bio15	bio16	bio17	bio18	bio19	cropland	ele	paster	primf	primn	rang	secdf	secdn	slope	urban
aspect	1	-0.0698643	0.014681	-0.00368175	-0.0463141	-0.0343948	-0.0518155	0.00657324	-0.132013	-0.0279909	-0.0610381	-0.0428149	0.180984	0.192642	0.0063504	-0.030968	0.198788	0.00759139	0.0309699	0.176793	0.148268	0.0504866	0.0805222	0.0276765	-0.0682307	-0.187243	0.0648484	0.0573995	-0.0472121	-0.0122128
bio1	-0.0698643	1	0.185658	-0.398018	0.413274	0.898312	0.709925	0.325285	0.952935	0.933287	0.973126	0.937305	-0.472065	-0.28906	-0.417672	0.43655	-0.327697	-0.451956	-0.471417	-0.336852	-0.340282	-0.856154	0.193753	-0.179267	0.380686	0.197083	-0.611307	0.158539	-0.639459	0.061406
bio2	0.014681	0.185658	1	-0.463633	0.633921	0.558189	-0.504306	0.932407	0.164538	-0.0458186	0.329088	-0.00350556	-0.453736	-0.240679	-0.481576	0.603413	-0.238029	-0.559191	-0.661962	-0.371749	0.145055	0.171451	-0.242284	-0.199917	0.148664	0.331188	-0.165814	-0.189696	-0.0143901	-0.372063
bio3	-0.00368175	-0.398018	-0.463633	1	-0.857318	-0.638793	0.156633	-0.742245	-0.376596	-0.168188	-0.564483	-0.140498	0.259121	0.0358331	0.519227	-0.51932	0.0388397	0.531211	0.551176	0.20545	-0.106295	0.238546	0.0173167	0.197485	0.00295144	-0.225111	0.222441	0.0443926	0.156042	0.0172348
bio4	-0.0463141	0.413274	0.633921	-0.857318	1	0.679131	-0.232974	0.840444	0.464016	0.110636	0.601008	0.0863214	-0.529359	-0.346379	-0.468378	0.639005	-0.357443	-0.505157	-0.692165	-0.364581	0.108078	-0.122307	-0.19021	-0.27356	0.128482	0.402264	-0.263687	-0.134931	-0.116276	-0.0870275
bio5	-0.0343948	0.898312	0.558189	-0.638793	0.679131	1	0.361076	0.693643	0.826242	0.744147	0.960909	0.7501	-0.520437	-0.297874	-0.540717	0.572766	-0.318903	-0.593507	-0.684871	-0.350071	-0.190947	-0.626446	0.0891303	-0.2349	0.332501	0.294257	-0.534245	0.0390873	-0.529797	-0.084755
bio6	-0.0518155	0.709925	-0.504306	0.156633	-0.232974	0.361076	1	-0.421266	0.643944	0.867892	0.563627	0.851749	-0.0680682	-0.0975628	0.0246859	-0.144307	-0.125276	0.0411401	0.0743741	0.0325708	-0.435571	-0.79974	0.360837	-0.0174401	0.276361	-0.0759437	-0.394031	0.261715	-0.536185	0.249702
bio7	0.00657324	0.325285	0.932407	-0.742245	0.840444	0.693643	-0.421266	1	0.306159	0.0533336	0.499168	0.0715924	-0.453573	-0.214337	-0.544942	0.668509	-0.213381	-0.608992	-0.72352	-0.36562	0.150743	0.00849447	-0.192037	-0.21498	0.109905	0.344841	-0.215218	-0.164142	-0.101088	-0.275306
bio8	-0.132013	0.952935	0.164538	-0.376596	0.464016	0.826242	0.643944	0.306159	1	0.835725	0.926137	0.840902	-0.615369	-0.417067	-0.427513	0.530366	-0.471461	-0.461377	-0.464127	-0.511106	-0.328861	-0.825716	0.0898431	-0.213409	0.41894	0.25417	-0.64862	0.146893	-0.564562	0.0635039
bio9	-0.0279909	0.933287	-0.0458186	-0.168188	0.110636	0.744147	0.867892	0.0533336	0.835725	1	0.848726	0.983721	-0.258633	-0.161046	-0.253858	0.170514	-0.187894	-0.269136	-0.268098	-0.130258	-0.397999	-0.872877	0.318727	-0.111545	0.354644	0.0353035	-0.516976	0.217014	-0.653776	0.122764
bio10	-0.0610381	0.973126	0.329088	-0.564483	0.601008	0.960909	0.563627	0.499168	0.926137	0.848726	1	0.847252	-0.525869	-0.327961	-0.483271	0.515371	-0.360522	-0.52179	-0.591276	-0.35372	-0.272466	-0.764816	0.132896	-0.221207	0.364442	0.267489	-0.592177	0.0994677	-0.586449	0.0208988
bio11	-0.0428149	0.937305	-0.00350556	-0.140498	0.0863214	0.7501	0.851749	0.0715924	0.840902	0.983721	0.847252	1	-0.296382	-0.167155	-0.299327	0.219581	-0.199348	-0.324299	-0.274743	-0.189185	-0.4216	-0.87203	0.295115	-0.0934011	0.375882	0.0529762	-0.561013	0.215863	-0.656534	0.0764121
bio12	0.180984	-0.472065	-0.453736	0.259121	-0.529359	-0.520437	-0.0680682	-0.453573	-0.615369	-0.258633	-0.525869	-0.296382	1	0.842268	0.536098	-0.599017	0.893371	0.586571	0.6181	0.812354	0.183397	0.168019	0.214395	0.365348	-0.446806	-0.522023	0.571744	-0.000296875	0.104725	0.180107
bio13	0.192642	-0.28906	-0.240679	0.0358331	-0.346379	-0.297874	-0.0975628	-0.214337	-0.417067	-0.161046	-0.327961	-0.167155	0.842268	1	0.185146	-0.152192	0.988381	0.212489	0.348626	0.580746	0.218287	0.0267784	0.167722	0.173865	-0.375642	-0.489352	0.377735	0.108081	0.0581956	0.179186
bio14	0.0063504	-0.417672	-0.481576	0.519227	-0.468378	-0.540717	0.0246859	-0.544942	-0.427513	-0.253858	-0.483271	-0.299327	0.536098	0.185146	1	-0.722965	0.222293	0.97598	0.599248	0.427585	0.152444	0.22417	0.153056	0.257731	-0.353939	-0.173692	0.415651	-0.0284721	0.190274	0.120988
bio15	-0.030968	0.43655	0.603413	-0.51932	0.639005	0.572766	-0.144307	0.668509	0.530366	0.170514	0.515371	0.219581	-0.599017	-0.152192	-0.722965	1	-0.232011	-0.769037	-0.65405	-0.590578	0.0750611	-0.243641	-0.28262	-0.335914	0.26466	0.22865	-0.363952	0.0268941	-0.208559	-0.0876653
bio16	0.198788	-0.327697	-0.238029	0.0388397	-0.357443	-0.318903	-0.125276	-0.213381	-0.471461	-0.187894	-0.360522	-0.199348	0.893371	0.988381	0.222293	-0.232011	1	0.251833	0.380801	0.651892	0.214038	0.0617442	0.188742	0.227121	-0.403885	-0.498558	0.436052	0.0708393	0.0587292	0.161155
bio17	0.00759139	-0.451956	-0.559191	0.531211	-0.505157	-0.593507	0.0411401	-0.608992	-0.461377	-0.269136	-0.52179	-0.324299	0.586571	0.212489	0.97598	-0.769037	0.251833	1	0.666963	0.457873	0.193594	0.228894	0.155549	0.265702	-0.385941	-0.230748	0.460467	0.00290694	0.180905	0.173214
bio18	0.0309699	-0.471417	-0.661962	0.551176	-0.692165	-0.684871	0.0743741	-0.72352	-0.464127	-0.268098	-0.591276	-0.274743	0.6181	0.348626	0.599248	-0.65405	0.380801	0.666963	1	0.374134	0.0315239	0.102349	0.148308	0.334713	-0.265206	-0.465365	0.346948	0.0907789	0.134928	0.191941
bio19	0.176793	-0.336852	-0.371749	0.20545	-0.364581	-0.350071	0.0325708	-0.36562	-0.511106	-0.130258	-0.35372	-0.189185	0.812354	0.580746	0.427585	-0.590578	0.651892	0.457873	0.374134	1	0.00620607	0.189816	0.110461	0.248061	-0.219229	-0.349607	0.538315	-0.14891	0.0591695	0.0910314
cropland	0.148268	-0.340282	0.145055	-0.106295	0.108078	-0.190947	-0.435571	0.150743	-0.328861	-0.397999	-0.272466	-0.4216	0.183397	0.218287	0.152444	0.0750611	0.214038	0.193594	0.0315239	0.00620607	1	0.320709	-0.0403964	-0.151345	-0.481477	-0.149545	0.309852	0.178195	0.0970232	0.0857639
ele	0.0504866	-0.856154	0.171451	0.238546	-0.122307	-0.626446	-0.79974	0.00849447	-0.825716	-0.872877	-0.764816	-0.87203	0.168019	0.0267784	0.22417	-0.243641	0.0617442	0.228894	0.102349	0.189816	0.320709	1	-0.288489	0.019571	-0.231011	0.0613824	0.465164	-0.26595	0.671931	-0.215398
paster	0.0805222	0.193753	-0.242284	0.0173167	-0.19021	0.0891303	0.360837	-0.192037	0.0898431	0.318727	0.132896	0.295115	0.214395	0.167722	0.153056	-0.28262	0.188742	0.155549	0.148308	0.110461	-0.0403964	-0.288489	1	-0.0510831	-0.240358	-0.101216	-0.109259	0.289682	-0.193548	0.0968294
primf	0.0276765	-0.179267	-0.199917	0.197485	-0.27356	-0.2349	-0.0174401	-0.21498	-0.213409	-0.111545	-0.221207	-0.0934011	0.365348	0.173865	0.257731	-0.335914	0.227121	0.265702	0.334713	0.248061	-0.151345	0.019571	-0.0510831	1	-0.289598	-0.214204	0.183684	-0.242928	-0.0250134	-0.052106
primn	-0.0682307	0.380686	0.148664	0.00295144	0.128482	0.332501	0.276361	0.109905	0.41894	0.354644	0.364442	0.375882	-0.446806	-0.375642	-0.353939	0.26466	-0.403885	-0.385941	-0.265206	-0.219229	-0.481477	-0.231011	-0.240358	-0.289598	1	-0.178866	-0.370378	-0.242214	-0.110897	-0.163219
rang	-0.187243	0.197083	0.331188	-0.225111	0.402264	0.294257	-0.0759437	0.344841	0.25417	0.0353035	0.267489	0.0529762	-0.522023	-0.489352	-0.173692	0.22865	-0.498558	-0.230748	-0.465365	-0.349607	-0.149545	0.0613824	-0.101216	-0.214204	-0.178866	1	-0.31027	-0.0613596	0.0802388	-0.148897
secdf	0.0648484	-0.611307	-0.165814	0.222441	-0.263687	-0.534245	-0.394031	-0.215218	-0.64862	-0.516976	-0.592177	-0.561013	0.571744	0.377735	0.415651	-0.363952	0.436052	0.460467	0.346948	0.538315	0.309852	0.465164	-0.109259	0.183684	-0.370378	-0.31027	1	-0.306974	0.200561	-0.0535095
secdn	0.0573995	0.158539	-0.189696	0.0443926	-0.134931	0.0390873	0.261715	-0.164142	0.146893	0.217014	0.0994677	0.215863	-0.000296875	0.108081	-0.0284721	0.0268941	0.0708393	0.00290694	0.0907789	-0.14891	0.178195	-0.26595	0.289682	-0.242928	-0.242214	-0.0613596	-0.306974	1	-0.177794	0.242699
slope	-0.0472121	-0.639459	-0.0143901	0.156042	-0.116276	-0.529797	-0.536185	-0.101088	-0.564562	-0.653776	-0.586449	-0.656534	0.104725	0.0581956	0.190274	-0.208559	0.0587292	0.180905	0.134928	0.0591695	0.0970232	0.671931	-0.193548	-0.0250134	-0.110897	0.0802388	0.200561	-0.177794	1	-0.0972838
urban	-0.0122128	0.061406	-0.372063	0.0172348	-0.0870275	-0.084755	0.249702	-0.275306	0.0635039	0.122764	0.0208988	0.0764121	0.180107	0.179186	0.120988	-0.0876653	0.161155	0.173214	0.191941	0.0910314	0.0857639	-0.215398	0.0968294	-0.052106	-0.163219	-0.148897	-0.0535095	0.242699	-0.0972838	1

## Sheet: An.merus
	aspect	bio1	bio2	bio3	bio4	bio5	bio6	bio7	bio8	bio9	bio10	bio11	bio12	bio13	bio14	bio15	bio16	bio17	bio18	bio19	cropland	ele	paster	primf	primn	rang	secdf	secdn	slope	urban
aspect	1	-0.164346	-0.0158485	-0.0629669	-0.0107423	-0.221469	-0.0949822	0.00365353	-0.135523	-0.147317	-0.160651	-0.12441	0.146917	0.0589791	0.162732	-0.218685	0.0987187	0.109935	0.263873	-0.00485022	-0.21706	0.0677806	0.11779	0.134483	0.0161952	-0.169668	-0.0933026	-0.0157869	0.0806145	0.123074
bio1	-0.164346	1	-0.627952	0.228537	-0.326018	0.810485	0.873362	-0.599877	0.888714	0.940025	0.922015	0.937198	-0.0477564	0.227542	0.284325	0.180589	0.0066748	0.36774	-0.231684	0.477424	0.119025	-0.726508	-0.256786	-0.225505	0.152788	0.029128	-0.504924	-0.13679	-0.39993	0.0379129
bio2	-0.0158485	-0.627952	1	-0.261124	0.547786	-0.0894432	-0.879089	0.939331	-0.432566	-0.766754	-0.479794	-0.729848	-0.394137	-0.555125	-0.717879	0.269289	-0.350934	-0.766678	-0.123668	-0.840601	-0.375561	0.531961	-0.112467	0.297	0.246278	0.311988	0.251504	0.247148	0.081318	-0.245205
bio3	-0.0629669	0.228537	-0.261124	1	-0.839191	-0.0687056	0.484957	-0.572718	-0.146231	0.431529	-0.103702	0.490909	0.141161	0.16242	-0.115149	0.131845	0.13271	-0.0666734	-0.370583	0.0539101	0.0125793	0.323311	-0.24899	0.0602812	0.310248	-0.220664	0.00233317	-0.360261	0.00394836	-0.0430049
bio4	-0.0107423	-0.326018	0.547786	-0.839191	1	0.112252	-0.647171	0.773788	0.118327	-0.598283	0.0566307	-0.633938	-0.554349	-0.527881	-0.195547	0.103149	-0.503148	-0.25358	0.165172	-0.379656	-0.095896	-0.167363	0.0201893	-0.171421	-0.0644401	0.465696	-0.0612913	0.404873	0.0241226	-0.105419
bio5	-0.221469	0.810485	-0.0894432	-0.0687056	0.112252	1	0.444191	-0.0335847	0.858923	0.604527	0.87584	0.612645	-0.374612	-0.129977	-0.071301	0.388623	-0.281667	-0.00835575	-0.368469	0.0581471	-0.056972	-0.614077	-0.377276	-0.128894	0.341774	0.280303	-0.480841	0.0411463	-0.426819	-0.107234
bio6	-0.0949822	0.873362	-0.879089	0.484957	-0.647171	0.444191	1	-0.910345	0.622895	0.963676	0.677716	0.958528	0.213808	0.434119	0.4862	-0.0171705	0.213395	0.562514	-0.155015	0.680549	0.25548	-0.548328	-0.13387	-0.243058	0.0428272	-0.204841	-0.376153	-0.28542	-0.23415	0.135796
bio7	0.00365353	-0.599877	0.939331	-0.572718	0.773788	-0.0335847	-0.910345	1	-0.2981	-0.795762	-0.351441	-0.786269	-0.41155	-0.54431	-0.575304	0.198667	-0.368155	-0.631359	0.00271947	-0.732311	-0.311311	0.328018	-0.0249371	0.211599	0.110098	0.357984	0.197497	0.3374	0.0640428	-0.201018
bio8	-0.135523	0.888714	-0.432566	-0.146231	0.118327	0.858923	0.622895	-0.2981	1	0.699076	0.987809	0.684614	-0.306945	-0.0115365	0.230361	0.196463	-0.230684	0.279058	-0.0763832	0.316253	0.0407322	-0.870365	-0.213571	-0.340464	0.109396	0.234551	-0.568978	0.0523863	-0.433125	0.000879691
bio9	-0.147317	0.940025	-0.766754	0.431529	-0.598283	0.604527	0.963676	-0.795762	0.699076	1	0.751884	0.989236	0.188193	0.413989	0.36654	0.0826333	0.213663	0.460247	-0.218782	0.618904	0.180269	-0.568889	-0.19515	-0.153091	0.0888492	-0.15151	-0.391933	-0.262854	-0.312618	0.0963904
bio10	-0.160651	0.922015	-0.479794	-0.103702	0.0566307	0.87584	0.677716	-0.351441	0.987809	0.751884	1	0.73538	-0.272259	0.0208121	0.269639	0.173732	-0.211147	0.332703	-0.166691	0.381404	0.108246	-0.8651	-0.237896	-0.33672	0.113574	0.204227	-0.564739	0.0269514	-0.396728	0.00635238
bio11	-0.12441	0.937198	-0.729848	0.490909	-0.633938	0.612645	0.958528	-0.786269	0.684614	0.989236	0.73538	1	0.166862	0.379354	0.325723	0.0883814	0.18606	0.414399	-0.245726	0.544421	0.142965	-0.54466	-0.21055	-0.131381	0.137933	-0.151013	-0.39332	-0.259256	-0.329179	0.0763474
bio12	0.146917	-0.0477564	-0.394137	0.141161	-0.554349	-0.374612	0.213808	-0.41155	-0.306945	0.188193	-0.272259	0.166862	1	0.881721	0.504109	-0.341269	0.943378	0.513199	0.467353	0.539377	0.100893	0.156435	0.312753	0.329518	-0.369159	-0.566449	0.305499	-0.251446	0.157768	0.473959
bio13	0.0589791	0.227542	-0.555125	0.16242	-0.527881	-0.129977	0.434119	-0.54431	-0.0115365	0.413989	0.0208121	0.379354	0.881721	1	0.492531	0.00623795	0.951936	0.514974	0.485259	0.60621	0.112833	-0.010411	0.220937	0.154944	-0.296918	-0.440656	0.173514	-0.372546	0.0694539	0.502932
bio14	0.162732	0.284325	-0.717879	-0.115149	-0.195547	-0.071301	0.4862	-0.575304	0.230361	0.36654	0.269639	0.325723	0.504109	0.492531	1	-0.58771	0.352699	0.978513	0.336798	0.865529	0.380002	-0.457464	0.0873905	-0.196288	-0.333549	-0.292151	-0.15319	-0.0515265	0.101966	0.551214
bio15	-0.218685	0.180589	0.269289	0.131845	0.103149	0.388623	-0.0171705	0.198667	0.196463	0.0826333	0.173732	0.0883814	-0.341269	0.00623795	-0.58771	1	-0.0378003	-0.578882	-0.152024	-0.41792	-0.211214	0.196938	-0.324616	-0.0143754	0.363876	0.33137	-0.0555276	-0.26206	-0.166654	-0.102904
bio16	0.0987187	0.0066748	-0.350934	0.13271	-0.503148	-0.281667	0.213395	-0.368155	-0.230684	0.213663	-0.211147	0.18606	0.943378	0.951936	0.352699	-0.0378003	1	0.358844	0.528895	0.440524	0.0183839	0.183665	0.276117	0.315113	-0.304807	-0.484292	0.302085	-0.32145	0.111356	0.451069
bio17	0.109935	0.36774	-0.766678	-0.0666734	-0.25358	-0.00835575	0.562514	-0.631359	0.279058	0.460247	0.332703	0.414399	0.513199	0.514974	0.978513	-0.578882	0.358844	1	0.235404	0.909975	0.402166	-0.48871	0.0623499	-0.203952	-0.351443	-0.281262	-0.169427	-0.0576795	0.100793	0.505712
bio18	0.263873	-0.231684	-0.123668	-0.370583	0.165172	-0.368469	-0.155015	0.00271947	-0.0763832	-0.218782	-0.166691	-0.245726	0.467353	0.485259	0.336798	-0.152024	0.528895	0.235404	1	0.144733	-0.145445	-0.0730577	0.478663	0.0322248	-0.33822	-0.221233	0.134106	0.00218966	0.0387898	0.365769
bio19	-0.00485022	0.477424	-0.840601	0.0539101	-0.379656	0.0581471	0.680549	-0.732311	0.316253	0.618904	0.381404	0.544421	0.539377	0.60621	0.865529	-0.41792	0.440524	0.909975	0.144733	1	0.436758	-0.464648	0.0324468	-0.178332	-0.336022	-0.311202	-0.169558	-0.17392	0.0327969	0.432067
cropland	-0.21706	0.119025	-0.375561	0.0125793	-0.095896	-0.056972	0.25548	-0.311311	0.0407322	0.180269	0.108246	0.142965	0.100893	0.112833	0.380002	-0.211214	0.0183839	0.402166	-0.145445	0.436758	1	-0.169999	-0.00291365	-0.217534	-0.347277	-0.0396438	-0.0460638	-0.054944	0.142685	0.20029
ele	0.0677806	-0.726508	0.531961	0.323311	-0.167363	-0.614077	-0.548328	0.328018	-0.870365	-0.568889	-0.8651	-0.54466	0.156435	-0.010411	-0.457464	0.196938	0.183665	-0.48871	-0.0730577	-0.464648	-0.169999	1	-0.0257663	0.344473	0.14548	-0.0869777	0.493564	-0.160429	0.375754	-0.0413635
paster	0.11779	-0.256786	-0.112467	-0.24899	0.0201893	-0.377276	-0.13387	-0.0249371	-0.213571	-0.19515	-0.237896	-0.21055	0.312753	0.220937	0.0873905	-0.324616	0.276117	0.0623499	0.478663	0.0324468	-0.00291365	-0.0257663	1	-0.0185478	-0.403483	-0.552183	0.311751	0.0533072	0.0689573	-0.0498504
primf	0.134483	-0.225505	0.297	0.0602812	-0.171421	-0.128894	-0.243058	0.211599	-0.340464	-0.153091	-0.33672	-0.131381	0.329518	0.154944	-0.196288	-0.0143754	0.315113	-0.203952	0.0322248	-0.178332	-0.217534	0.344473	-0.0185478	1	-0.17987	-0.141854	0.307958	-0.23858	0.0506682	-0.0355228
primn	0.0161952	0.152788	0.246278	0.310248	-0.0644401	0.341774	0.0428272	0.110098	0.109396	0.0888492	0.113574	0.137933	-0.369159	-0.296918	-0.333549	0.363876	-0.304807	-0.351443	-0.33822	-0.336022	-0.347277	0.14548	-0.403483	-0.17987	1	-0.0253515	-0.260351	-0.13974	-0.0977344	-0.186261
rang	-0.169668	0.029128	0.311988	-0.220664	0.465696	0.280303	-0.204841	0.357984	0.234551	-0.15151	0.204227	-0.151013	-0.566449	-0.440656	-0.292151	0.33137	-0.484292	-0.281262	-0.221233	-0.311202	-0.0396438	-0.0869777	-0.552183	-0.141854	-0.0253515	1	-0.223451	0.216129	-0.0233234	-0.23979
secdf	-0.0933026	-0.504924	0.251504	0.00233317	-0.0612913	-0.480841	-0.376153	0.197497	-0.568978	-0.391933	-0.564739	-0.39332	0.305499	0.173514	-0.15319	-0.0555276	0.302085	-0.169427	0.134106	-0.169558	-0.0460638	0.493564	0.311751	0.307958	-0.260351	-0.223451	1	-0.207767	0.0704454	0.024553
secdn	-0.0157869	-0.13679	0.247148	-0.360261	0.404873	0.0411463	-0.28542	0.3374	0.0523863	-0.262854	0.0269514	-0.259256	-0.251446	-0.372546	-0.0515265	-0.26206	-0.32145	-0.0576795	0.00218966	-0.17392	-0.054944	-0.160429	0.0533072	-0.23858	-0.13974	0.216129	-0.207767	1	0.0730398	-0.245737
slope	0.0806145	-0.39993	0.081318	0.00394836	0.0241226	-0.426819	-0.23415	0.0640428	-0.433125	-0.312618	-0.396728	-0.329179	0.157768	0.0694539	0.101966	-0.166654	0.111356	0.100793	0.0387898	0.0327969	0.142685	0.375754	0.0689573	0.0506682	-0.0977344	-0.0233234	0.0704454	0.0730398	1	0.0206114
urban	0.123074	0.0379129	-0.245205	-0.0430049	-0.105419	-0.107234	0.135796	-0.201018	0.000879691	0.0963904	0.00635238	0.0763474	0.473959	0.502932	0.551214	-0.102904	0.451069	0.505712	0.365769	0.432067	0.20029	-0.0413635	-0.0498504	-0.0355228	-0.186261	-0.23979	0.024553	-0.245737	0.0206114	1

## Sheet: An.funestus
	aspect	bio1	bio2	bio3	bio4	bio5	bio6	bio7	bio8	bio9	bio10	bio11	bio12	bio13	bio14	bio15	bio16	bio17	bio18	bio19	cropland	ele	paster	primf	primn	rang	secdf	secdn	slope	urban
aspect	1	-0.0700309	0.0257271	0.0626784	-0.0662053	-0.0473164	-0.0425786	-0.00968021	-0.101481	-0.0335928	-0.0731498	-0.0417211	0.110532	0.0800327	0.0981087	-0.0581605	0.0954233	0.0961113	0.0289292	0.0917802	0.0286652	0.0644876	0.0148314	0.109583	-0.060035	-0.0886138	0.0535911	-0.0396444	0.0372186	-0.015095
bio1	-0.0700309	1	0.0536128	-0.396027	0.337009	0.903205	0.723029	0.260701	0.911123	0.921645	0.972112	0.926919	-0.346366	-0.239199	-0.338587	0.407176	-0.238801	-0.380156	-0.537945	0.0327189	-0.0779006	-0.800856	0.0997171	-0.213845	0.100302	0.243652	-0.372701	0.32433	-0.495312	0.0248626
bio2	0.0257271	0.0536128	1	-0.27585	0.458883	0.430067	-0.549212	0.880033	0.0624197	-0.107229	0.173222	-0.0904946	-0.554685	-0.448653	-0.341006	0.493434	-0.412043	-0.393488	-0.52771	-0.324758	0.123641	0.328071	-0.260402	-0.395296	0.254901	0.311489	-0.216453	-0.00397727	0.00758204	-0.185391
bio3	0.0626784	-0.396027	-0.27585	1	-0.859966	-0.588236	0.139441	-0.686136	-0.446757	-0.133116	-0.573335	-0.111854	0.38054	0.0669551	0.578395	-0.651865	0.0641791	0.62874	0.313465	0.22401	-0.123055	0.329339	-0.0894084	0.351449	-0.0248871	-0.229963	0.324313	-0.288441	0.19479	0.0133932
bio4	-0.0662053	0.337009	0.458883	-0.859966	1	0.561789	-0.28661	0.785097	0.504802	0.00100129	0.53603	-0.0266532	-0.584898	-0.277015	-0.482735	0.774283	-0.300877	-0.547378	-0.313894	-0.426016	0.141632	-0.216066	-0.00118232	-0.418159	0.0471606	0.395117	-0.352612	0.241654	-0.175683	-0.0446088
bio5	-0.0473164	0.903205	0.430067	-0.588236	0.561789	1	0.396908	0.630096	0.807226	0.760366	0.95382	0.759031	-0.493872	-0.326238	-0.472187	0.584778	-0.306183	-0.530874	-0.69533	-0.0549337	0.0358349	-0.578738	0.013799	-0.357284	0.150584	0.311972	-0.40434	0.315924	-0.417978	-0.0452913
bio6	-0.0425786	0.723029	-0.549212	0.139441	-0.28661	0.396908	1	-0.462644	0.569126	0.868209	0.572324	0.861784	0.146799	0.0702527	0.0665368	-0.162696	0.0605037	0.0757431	-0.143066	0.372506	-0.164662	-0.730099	0.204801	0.116618	-0.0364433	-0.0613516	-0.0938036	0.203062	-0.347477	0.114918
bio7	-0.00968021	0.260701	0.880033	-0.686136	0.785097	0.630096	-0.462644	1	0.2982	-8.89808e-05	0.437086	0.00405684	-0.601216	-0.374542	-0.512368	0.70247	-0.346924	-0.576842	-0.550572	-0.368203	0.173918	0.0586778	-0.159936	-0.443755	0.176278	0.353233	-0.311186	0.133353	-0.109748	-0.140968
bio8	-0.101481	0.911123	0.0624197	-0.446757	0.504802	0.807226	0.569126	0.2982	1	0.738264	0.908869	0.739251	-0.519837	-0.368952	-0.3351	0.542812	-0.404418	-0.386642	-0.409299	-0.24831	-0.132208	-0.802894	0.074415	-0.26355	0.134566	0.377302	-0.442512	0.258959	-0.479287	0.0166103
bio9	-0.0335928	0.921645	-0.107229	-0.133116	0.00100129	0.760366	0.868209	-8.89808e-05	0.738264	1	0.829303	0.979378	-0.109028	-0.115112	-0.166841	0.114166	-0.0979108	-0.182601	-0.477395	0.305825	-0.106998	-0.742899	0.143285	-0.0957138	0.0769469	0.0734246	-0.233146	0.275497	-0.437033	0.0548107
bio10	-0.0731498	0.972112	0.173222	-0.573335	0.53603	0.95382	0.572324	0.437086	0.908869	0.829303	1	0.828827	-0.434163	-0.263691	-0.424548	0.537808	-0.26369	-0.476988	-0.575119	-0.0417942	-0.0162053	-0.749191	0.0924659	-0.294692	0.0950192	0.294961	-0.412214	0.358697	-0.474295	0.00736056
bio11	-0.0417211	0.926919	-0.0904946	-0.111854	-0.0266532	0.759031	0.861784	0.00405684	0.739251	0.979378	0.828827	1	-0.128648	-0.128617	-0.188805	0.124698	-0.111272	-0.209604	-0.473862	0.232921	-0.122588	-0.740946	0.113984	-0.0769163	0.0901532	0.0828929	-0.257752	0.270981	-0.446763	0.0336555
bio12	0.110532	-0.346366	-0.554685	0.38054	-0.584898	-0.493872	0.146799	-0.601216	-0.519837	-0.109028	-0.434163	-0.128648	1	0.851324	0.52096	-0.652908	0.887356	0.5787	0.587482	0.657233	0.0377893	0.0702325	0.183117	0.569872	-0.307071	-0.540128	0.50856	-0.210368	0.13561	0.0972522
bio13	0.0800327	-0.239199	-0.448653	0.0669551	-0.277015	-0.326238	0.0702527	-0.374542	-0.368952	-0.115112	-0.263691	-0.128617	0.851324	1	0.255842	-0.248601	0.982051	0.287371	0.50414	0.527291	0.130407	-0.0108942	0.187139	0.364134	-0.269222	-0.464434	0.384652	-0.0982169	0.087753	0.0867107
bio14	0.0981087	-0.338587	-0.341006	0.578395	-0.482735	-0.472187	0.0665368	-0.512368	-0.3351	-0.166841	-0.424548	-0.188805	0.52096	0.255842	1	-0.624566	0.243876	0.977628	0.519313	0.226908	0.0419062	0.164278	0.132519	0.405525	-0.280181	-0.25768	0.332963	-0.219543	0.163237	0.0262296
bio15	-0.0581605	0.407176	0.493434	-0.651865	0.774283	0.584778	-0.162696	0.70247	0.542812	0.114166	0.537808	0.124698	-0.652908	-0.248601	-0.624566	1	-0.301817	-0.687246	-0.445082	-0.457135	0.107184	-0.206709	-0.181097	-0.419385	0.173096	0.392487	-0.334602	0.166519	-0.209543	-0.0654312
bio16	0.0954233	-0.238801	-0.412043	0.0641791	-0.300877	-0.306183	0.0605037	-0.346924	-0.404418	-0.0979108	-0.26369	-0.111272	0.887356	0.982051	0.243876	-0.301817	1	0.275844	0.479542	0.587668	0.108156	0.00444611	0.193918	0.405222	-0.27143	-0.484435	0.403097	-0.105386	0.0810332	0.0680606
bio17	0.0961113	-0.380156	-0.393488	0.62874	-0.547378	-0.530874	0.0757431	-0.576842	-0.386642	-0.182601	-0.476988	-0.209604	0.5787	0.287371	0.977628	-0.687246	0.275844	1	0.541376	0.264905	0.0602942	0.183935	0.12021	0.437751	-0.301495	-0.311793	0.372828	-0.225661	0.183103	0.0574454
bio18	0.0289292	-0.537945	-0.52771	0.313465	-0.313894	-0.69533	-0.143066	-0.550572	-0.409299	-0.477395	-0.575119	-0.473862	0.587482	0.50414	0.519313	-0.445082	0.479542	0.541376	1	-0.0129462	-0.117477	0.130312	0.281394	0.394694	-0.20071	-0.279243	0.259295	-0.261033	0.204851	0.0492159
bio19	0.0917802	0.0327189	-0.324758	0.22401	-0.426016	-0.0549337	0.372506	-0.368203	-0.24831	0.305825	-0.0417942	0.232921	0.657233	0.527291	0.226908	-0.457135	0.587668	0.264905	-0.0129462	1	-0.0588836	-0.0624662	0.11956	0.311803	-0.105895	-0.394493	0.326272	0.00248376	-0.00656018	0.0517468
cropland	0.0286652	-0.0779006	0.123641	-0.123055	0.141632	0.0358349	-0.164662	0.173918	-0.132208	-0.106998	-0.0162053	-0.122588	0.0377893	0.130407	0.0419062	0.107184	0.108156	0.0602942	-0.117477	-0.0588836	1	0.144374	-0.0294663	-0.236422	-0.39421	-0.213785	0.184631	0.190351	0.0673564	0.165453
ele	0.0644876	-0.800856	0.328071	0.329339	-0.216066	-0.578738	-0.730099	0.0586778	-0.802894	-0.742899	-0.749191	-0.740946	0.0702325	-0.0108942	0.164278	-0.206709	0.00444611	0.183935	0.130312	-0.0624662	0.144374	1	-0.240357	-0.00389831	0.0282468	-0.0636959	0.268426	-0.264381	0.563289	-0.0873254
paster	0.0148314	0.0997171	-0.260402	-0.0894084	-0.00118232	0.013799	0.204801	-0.159936	0.074415	0.143285	0.0924659	0.113984	0.183117	0.187139	0.132519	-0.181097	0.193918	0.12021	0.281394	0.11956	-0.0294663	-0.240357	1	-0.0550878	-0.203841	-0.183191	-0.0575359	0.0369217	-0.109037	0.0720983
primf	0.109583	-0.213845	-0.395296	0.351449	-0.418159	-0.357284	0.116618	-0.443755	-0.26355	-0.0957138	-0.294692	-0.0769163	0.569872	0.364134	0.405525	-0.419385	0.405222	0.437751	0.394694	0.311803	-0.236422	-0.00389831	-0.0550878	1	-0.389038	-0.277944	0.282857	-0.338774	0.0123026	-0.0630996
primn	-0.060035	0.100302	0.254901	-0.0248871	0.0471606	0.150584	-0.0364433	0.176278	0.134566	0.0769469	0.0950192	0.0901532	-0.307071	-0.269222	-0.280181	0.173096	-0.27143	-0.301495	-0.20071	-0.105895	-0.39421	0.0282468	-0.203841	-0.389038	1	-0.0405313	-0.347328	-0.128284	-0.024031	-0.141537
rang	-0.0886138	0.243652	0.311489	-0.229963	0.395117	0.311972	-0.0613516	0.353233	0.377302	0.0734246	0.294961	0.0828929	-0.540128	-0.464434	-0.25768	0.392487	-0.484435	-0.311793	-0.279243	-0.394493	-0.213785	-0.0636959	-0.183191	-0.277944	-0.0405313	1	-0.298325	-0.127727	-0.0803935	-0.117469
secdf	0.0535911	-0.372701	-0.216453	0.324313	-0.352612	-0.40434	-0.0938036	-0.311186	-0.442512	-0.233146	-0.412214	-0.257752	0.50856	0.384652	0.332963	-0.334602	0.403097	0.372828	0.259295	0.326272	0.184631	0.268426	-0.0575359	0.282857	-0.347328	-0.298325	1	-0.294909	0.207339	0.183654
secdn	-0.0396444	0.32433	-0.00397727	-0.288441	0.241654	0.315924	0.203062	0.133353	0.258959	0.275497	0.358697	0.270981	-0.210368	-0.0982169	-0.219543	0.166519	-0.105386	-0.225661	-0.261033	0.00248376	0.190351	-0.264381	0.0369217	-0.338774	-0.128284	-0.127727	-0.294909	1	-0.144734	0.0783254
slope	0.0372186	-0.495312	0.00758204	0.19479	-0.175683	-0.417978	-0.347477	-0.109748	-0.479287	-0.437033	-0.474295	-0.446763	0.13561	0.087753	0.163237	-0.209543	0.0810332	0.183103	0.204851	-0.00656018	0.0673564	0.563289	-0.109037	0.0123026	-0.024031	-0.0803935	0.207339	-0.144734	1	-0.0223977
urban	-0.015095	0.0248626	-0.185391	0.0133932	-0.0446088	-0.0452913	0.114918	-0.140968	0.0166103	0.0548107	0.00736056	0.0336555	0.0972522	0.0867107	0.0262296	-0.0654312	0.0680606	0.0574454	0.0492159	0.0517468	0.165453	-0.0873254	0.0720983	-0.0630996	-0.141537	-0.117469	0.183654	0.0783254	-0.0223977	1

## Sheet: An.rivulorum
	aspect	bio1	bio2	bio3	bio4	bio5	bio6	bio7	bio8	bio9	bio10	bio11	bio12	bio13	bio14	bio15	bio16	bio17	bio18	bio19	cropland	ele	paster	primf	primn	rang	secdf	secdn	slope	urban
aspect	1	-0.0468339	-0.102633	0.0523691	-0.102782	-0.0520013	0.0444194	-0.0988781	-0.14209	0.019655	-0.0610243	0.00506408	0.140293	5.55344e-05	0.0593678	-0.169551	0.0483317	0.0664928	0.0210082	0.19445	-0.151033	0.0700625	0.0615201	0.104349	0.0353815	0.0975796	0.195525	-0.0853349	-0.136154	0.146488
bio1	-0.0468339	1	-0.00511717	-0.396638	0.155662	0.929318	0.77229	0.212984	0.853939	0.912067	0.966745	0.923748	0.0142423	0.208121	-0.449107	0.518915	0.24288	-0.501184	-0.637284	0.167894	0.374174	-0.70084	0.226939	-0.15759	-0.256071	0.0714069	-0.469125	0.278005	-0.486844	-0.187135
bio2	-0.102633	-0.00511717	1	-0.308338	0.50929	0.32409	-0.523519	0.861029	0.0752157	-0.214622	0.132794	-0.172555	-0.70406	-0.488199	-0.523736	0.604736	-0.464998	-0.579779	-0.49133	-0.551168	0.161511	0.369265	-0.29745	-0.405137	0.146147	0.414211	-0.178248	-0.0318309	0.00440789	-0.206471
bio3	0.0523691	-0.396638	-0.308338	1	-0.868175	-0.56851	0.143084	-0.741093	-0.592839	-0.0490919	-0.60163	-0.0821888	0.433623	0.175021	0.476664	-0.638168	0.150111	0.524781	0.319037	0.380654	-0.514882	0.491786	0.0614425	0.326292	0.373819	-0.316816	0.398809	-0.217085	0.38101	0.119487
bio4	-0.102782	0.155662	0.50929	-0.868175	1	0.375629	-0.435815	0.828312	0.49606	-0.236935	0.393621	-0.222272	-0.649273	-0.432446	-0.442607	0.61339	-0.434741	-0.475946	-0.227319	-0.540102	0.402422	-0.247072	-0.212324	-0.370484	-0.241389	0.517053	-0.355525	0.106025	-0.259818	-0.103454
bio5	-0.0520013	0.929318	0.32409	-0.56851	0.375629	1	0.523671	0.534177	0.80952	0.76332	0.96703	0.786494	-0.219152	0.0396528	-0.596553	0.710613	0.0888545	-0.667084	-0.774401	-0.0246082	0.479694	-0.536642	0.102005	-0.288971	-0.266573	0.206423	-0.474317	0.267883	-0.444208	-0.220693
bio6	0.0444194	0.77229	-0.523519	0.143084	-0.435815	0.523671	1	-0.440457	0.480152	0.935128	0.605483	0.91545	0.479826	0.465539	-0.026093	-0.0267898	0.490894	-0.0357823	-0.313746	0.569629	0.0964574	-0.571609	0.381463	0.125388	-0.168831	-0.275308	-0.184466	0.211258	-0.268385	-0.0373278
bio7	-0.0988781	0.212984	0.861029	-0.741093	0.828312	0.534177	-0.440457	1	0.37663	-0.123536	0.41825	-0.0795878	-0.707086	-0.420173	-0.602769	0.775445	-0.393484	-0.667482	-0.504747	-0.591183	0.409797	0.00168879	-0.271035	-0.428949	-0.113387	0.490725	-0.316798	0.0726669	-0.201794	-0.195531
bio8	-0.14209	0.853939	0.0752157	-0.592839	0.49606	0.80952	0.480152	0.37663	1	0.622759	0.897625	0.630289	-0.274322	-0.0526452	-0.405635	0.579439	-0.0582045	-0.474915	-0.44602	-0.133913	0.316639	-0.778962	0.149504	-0.246693	-0.201096	0.29786	-0.621618	0.17156	-0.519693	-0.262346
bio9	0.019655	0.912067	-0.214622	-0.0490919	-0.236935	0.76332	0.935128	-0.123536	0.622759	1	0.789835	0.987048	0.273214	0.35986	-0.255753	0.248667	0.399018	-0.289334	-0.569077	0.438165	0.217094	-0.580672	0.326776	-0.0312312	-0.177348	-0.149494	-0.303939	0.247024	-0.356308	-0.103714
bio10	-0.0610243	0.966745	0.132794	-0.60163	0.393621	0.96703	0.605483	0.41825	0.897625	0.789835	1	0.807614	-0.145795	0.0864967	-0.537972	0.632238	0.124946	-0.595261	-0.662092	0.0283305	0.460159	-0.701664	0.165635	-0.247994	-0.309695	0.179652	-0.518993	0.299769	-0.506515	-0.194876
bio11	0.00506408	0.923748	-0.172555	-0.0821888	-0.222272	0.786494	0.91545	-0.0795878	0.630289	0.987048	0.807614	1	0.256317	0.364685	-0.299023	0.276936	0.409381	-0.339929	-0.560361	0.377801	0.212173	-0.583384	0.318081	-0.0324821	-0.159006	-0.143942	-0.330328	0.256481	-0.376506	-0.148061
bio12	0.140293	0.0142423	-0.70406	0.433623	-0.649273	-0.219152	0.479826	-0.707086	-0.274322	0.273214	-0.145795	0.256317	1	0.859851	0.390234	-0.455751	0.878084	0.455631	0.376348	0.72645	-0.120049	-0.177231	0.222342	0.568902	-0.131326	-0.501327	0.473988	-0.00308544	-0.00668528	0.41485
bio13	5.55344e-05	0.208121	-0.488199	0.175021	-0.432446	0.0396528	0.465539	-0.420173	-0.0526452	0.35986	0.0864967	0.364685	0.859851	1	0.158959	-0.0137828	0.983269	0.189656	0.155236	0.506978	0.13022	-0.285381	0.137828	0.393504	-0.247835	-0.446698	0.368208	0.11089	-0.109216	0.425058
bio14	0.0593678	-0.449107	-0.523736	0.476664	-0.442607	-0.596553	-0.026093	-0.602769	-0.405635	-0.255753	-0.537972	-0.299023	0.390234	0.158959	1	-0.612829	0.0793681	0.972156	0.556676	0.272447	-0.294738	0.198231	0.0125544	0.459913	0.0733417	-0.238191	0.485784	-0.291313	0.237935	0.183604
bio15	-0.169551	0.518915	0.604736	-0.638168	0.61339	0.710613	-0.0267898	0.775445	0.579439	0.248667	0.632238	0.276936	-0.455751	-0.0137828	-0.612829	1	-0.0304712	-0.685672	-0.619578	-0.445552	0.521612	-0.196589	-0.270957	-0.302377	-0.259571	0.416237	-0.299468	0.151896	-0.228703	-0.118809
bio16	0.0483317	0.24288	-0.464998	0.150111	-0.434741	0.0888545	0.490894	-0.393484	-0.0582045	0.399018	0.124946	0.409381	0.878084	0.983269	0.0793681	-0.0304712	1	0.112812	0.113211	0.55692	0.110766	-0.293354	0.170303	0.398735	-0.246879	-0.431575	0.350098	0.132721	-0.119805	0.399597
bio17	0.0664928	-0.501184	-0.579779	0.524781	-0.475946	-0.667084	-0.0357823	-0.667482	-0.474915	-0.289334	-0.595261	-0.339929	0.455631	0.189656	0.972156	-0.685672	0.112812	1	0.625071	0.303582	-0.289526	0.207759	0.0535251	0.482606	0.0357112	-0.286848	0.541839	-0.296752	0.23187	0.232461
bio18	0.0210082	-0.637284	-0.49133	0.319037	-0.227319	-0.774401	-0.313746	-0.504747	-0.44602	-0.569077	-0.662092	-0.560361	0.376348	0.155236	0.556676	-0.619578	0.113211	0.625071	1	0.014507	-0.388767	0.057643	0.0140924	0.388387	0.0733934	-0.130236	0.308124	-0.210647	0.15112	0.154634
bio19	0.19445	0.167894	-0.551168	0.380654	-0.540102	-0.0246082	0.569629	-0.591183	-0.133913	0.438165	0.0283305	0.377801	0.72645	0.506978	0.272447	-0.445552	0.55692	0.303582	0.014507	1	-0.19436	-0.191651	0.255396	0.373312	-0.0992495	-0.471841	0.284327	0.258198	-0.0540207	0.295202
cropland	-0.151033	0.374174	0.161511	-0.514882	0.402422	0.479694	0.0964574	0.409797	0.316639	0.217094	0.460159	0.212173	-0.120049	0.13022	-0.294738	0.521612	0.110766	-0.289526	-0.388767	-0.19436	1	-0.174648	-0.206654	-0.20736	-0.58346	0.0284478	-0.055533	0.120274	-0.124596	0.212611
ele	0.0700625	-0.70084	0.369265	0.491786	-0.247072	-0.536642	-0.571609	0.00168879	-0.778962	-0.580672	-0.701664	-0.583384	-0.177231	-0.285381	0.198231	-0.196589	-0.293354	0.207759	0.057643	-0.191651	-0.174648	1	-0.322706	0.0302557	0.261486	0.0460498	0.424127	-0.251613	0.654046	0.096079
paster	0.0615201	0.226939	-0.29745	0.0614425	-0.212324	0.102005	0.381463	-0.271035	0.149504	0.326776	0.165635	0.318081	0.222342	0.137828	0.0125544	-0.270957	0.170303	0.0535251	0.0140924	0.255396	-0.206654	-0.322706	1	-0.0775371	-0.122341	-0.26568	-0.144204	-0.106428	-0.14505	0.0453033
primf	0.104349	-0.15759	-0.405137	0.326292	-0.370484	-0.288971	0.125388	-0.428949	-0.246693	-0.0312312	-0.247994	-0.0324821	0.568902	0.393504	0.459913	-0.302377	0.398735	0.482606	0.388387	0.373312	-0.20736	0.0302557	-0.0775371	1	-0.145573	-0.113963	0.438633	-0.193518	-0.0207409	0.0355062
primn	0.0353815	-0.256071	0.146147	0.373819	-0.241389	-0.266573	-0.168831	-0.113387	-0.201096	-0.177348	-0.309695	-0.159006	-0.131326	-0.247835	0.0733417	-0.259571	-0.246879	0.0357112	0.0733934	-0.0992495	-0.58346	0.261486	-0.122341	-0.145573	1	-0.143613	-0.152068	-0.307709	0.182369	-0.263759
rang	0.0975796	0.0714069	0.414211	-0.316816	0.517053	0.206423	-0.275308	0.490725	0.29786	-0.149494	0.179652	-0.143942	-0.501327	-0.446698	-0.238191	0.416237	-0.431575	-0.286848	-0.130236	-0.471841	0.0284478	0.0460498	-0.26568	-0.113963	-0.143613	1	-0.222474	-0.236832	0.00824919	-0.161597
secdf	0.195525	-0.469125	-0.178248	0.398809	-0.355525	-0.474317	-0.184466	-0.316798	-0.621618	-0.303939	-0.518993	-0.330328	0.473988	0.368208	0.485784	-0.299468	0.350098	0.541839	0.308124	0.284327	-0.055533	0.424127	-0.144204	0.438633	-0.152068	-0.222474	1	-0.204771	0.106088	0.415988
secdn	-0.0853349	0.278005	-0.0318309	-0.217085	0.106025	0.267883	0.211258	0.0726669	0.17156	0.247024	0.299769	0.256481	-0.00308544	0.11089	-0.291313	0.151896	0.132721	-0.296752	-0.210647	0.258198	0.120274	-0.251613	-0.106428	-0.193518	-0.307709	-0.236832	-0.204771	1	-0.174228	-0.0519018
slope	-0.136154	-0.486844	0.00440789	0.38101	-0.259818	-0.444208	-0.268385	-0.201794	-0.519693	-0.356308	-0.506515	-0.376506	-0.00668528	-0.109216	0.237935	-0.228703	-0.119805	0.23187	0.15112	-0.0540207	-0.124596	0.654046	-0.14505	-0.0207409	0.182369	0.00824919	0.106088	-0.174228	1	0.131859
urban	0.146488	-0.187135	-0.206471	0.119487	-0.103454	-0.220693	-0.0373278	-0.195531	-0.262346	-0.103714	-0.194876	-0.148061	0.41485	0.425058	0.183604	-0.118809	0.399597	0.232461	0.154634	0.295202	0.212611	0.096079	0.0453033	0.0355062	-0.263759	-0.161597	0.415988	-0.0519018	0.131859	1

## Sheet: An.leesoni
	aspect	bio1	bio2	bio3	bio4	bio5	bio6	bio7	bio8	bio9	bio10	bio11	bio12	bio13	bio14	bio15	bio16	bio17	bio18	bio19	cropland	ele	paster	primf	primn	rang	secdf	secdn	slope	urban
aspect	1	0.0353276	-0.152321	0.0847662	-0.133036	-0.0184759	0.124357	-0.148373	-0.031936	0.0824655	-0.00544122	0.0780581	0.141923	0.0951261	0.110369	-0.0958724	0.0934993	0.126412	0.0235215	0.118513	0.0729896	-0.0541275	0.112372	0.105945	-0.152169	-0.18402	0.120486	0.0608433	0.0916421	0.133704
bio1	0.0353276	1	-0.0412345	-0.179993	-0.104161	0.914788	0.792992	0.080318	0.79987	0.923466	0.943901	0.927107	-0.0143391	0.0979661	-0.324597	0.253096	0.160065	-0.375526	-0.693518	0.288514	0.0561317	-0.575499	0.280738	-0.133444	-0.107292	0.211773	-0.315826	0.114299	-0.370602	-0.0322949
bio2	-0.152321	-0.0412345	1	-0.171496	0.333606	0.286416	-0.474249	0.780509	-0.0397208	-0.179292	0.0759163	-0.135044	-0.492982	-0.334354	-0.170399	0.395099	-0.310246	-0.243306	-0.379033	-0.396609	0.102099	0.509881	-0.308491	-0.431197	0.38526	0.286965	-0.162726	-0.0730603	0.0585217	-0.310129
bio3	0.0847662	-0.179993	-0.171496	1	-0.869057	-0.412338	0.311706	-0.735753	-0.453042	0.128308	-0.473956	0.147374	0.472148	0.0496903	0.715184	-0.738293	0.060917	0.736383	0.326035	0.290109	-0.341625	0.434678	-0.0210962	0.389524	0.112198	-0.242252	0.31709	-0.234926	0.269597	-0.0404682
bio4	-0.133036	-0.104161	0.333606	-0.869057	1	0.164753	-0.603612	0.794811	0.329902	-0.449045	0.22375	-0.460907	-0.627974	-0.253065	-0.53057	0.691576	-0.287807	-0.54592	-0.0880564	-0.5495	0.340699	-0.23061	-0.0839273	-0.375105	-0.0581294	0.292344	-0.357176	0.199532	-0.237086	0.013701
bio5	-0.0184759	0.914788	0.286416	-0.412338	0.164753	1	0.520138	0.450275	0.747329	0.75999	0.959389	0.767135	-0.193477	0.020296	-0.456376	0.489682	0.0905692	-0.526427	-0.791335	0.130781	0.207638	-0.426125	0.150078	-0.301842	-0.0690783	0.317072	-0.349426	0.150214	-0.30237	-0.0911477
bio6	0.124357	0.792992	-0.474249	0.311706	-0.603612	0.520138	1	-0.528396	0.456393	0.934647	0.576817	0.920238	0.402276	0.255375	0.0707777	-0.248017	0.310358	0.0619748	-0.348091	0.591537	-0.123859	-0.468102	0.351066	0.171893	-0.191994	-0.0400628	-0.0572784	0.0466088	-0.173689	0.0919083
bio7	-0.148373	0.080318	0.780509	-0.735753	0.794811	0.450275	-0.528396	1	0.26575	-0.221649	0.350652	-0.199483	-0.612879	-0.246804	-0.527653	0.746053	-0.23443	-0.588084	-0.422717	-0.488413	0.335888	0.0657833	-0.217833	-0.479749	0.132051	0.357068	-0.287465	0.100593	-0.118989	-0.18669
bio8	-0.031936	0.79987	-0.0397208	-0.453042	0.329902	0.747329	0.456393	0.26575	1	0.568982	0.870734	0.566924	-0.385585	-0.152103	-0.398156	0.37972	-0.145615	-0.451096	-0.479571	-0.112783	0.0173264	-0.765971	0.330017	-0.263212	-0.118369	0.386089	-0.519979	0.0870742	-0.562475	-0.0507217
bio9	0.0824655	0.923466	-0.179292	0.128308	-0.449045	0.75999	0.934647	-0.221649	0.568982	1	0.760147	0.989251	0.235159	0.183118	-0.106673	-0.0436474	0.256365	-0.145093	-0.597337	0.527579	-0.0644937	-0.431505	0.300553	-0.0192891	-0.0859656	0.0749748	-0.150057	0.0574166	-0.215624	0.0128077
bio10	-0.00544122	0.943901	0.0759163	-0.473956	0.22375	0.959389	0.576817	0.350652	0.870734	0.760147	1	0.760873	-0.199767	0.0306807	-0.494269	0.480176	0.0854898	-0.549235	-0.710097	0.120757	0.182715	-0.632279	0.248009	-0.252653	-0.135321	0.289524	-0.408098	0.190834	-0.415285	-0.0289048
bio11	0.0780581	0.927107	-0.135044	0.147374	-0.460907	0.767135	0.920238	-0.199483	0.566924	0.989251	0.760873	1	0.232251	0.19594	-0.104408	-0.0178627	0.270276	-0.145501	-0.59648	0.477462	-0.0656248	-0.409771	0.281002	0.0132258	-0.0722631	0.0638308	-0.137514	0.046681	-0.220252	-0.0404829
bio12	0.141923	-0.0143391	-0.492982	0.472148	-0.627974	-0.193477	0.402276	-0.612879	-0.385585	0.235159	-0.199767	0.232251	1	0.789594	0.352144	-0.362086	0.838693	0.40921	0.32951	0.716199	-0.01704	-0.0277402	-0.0597344	0.629565	-0.195543	-0.461588	0.558767	-0.0542917	0.26102	0.125315
bio13	0.0951261	0.0979661	-0.334354	0.0496903	-0.253065	0.020296	0.255375	-0.246804	-0.152103	0.183118	0.0306807	0.19594	0.789594	1	-0.0398766	0.196673	0.979129	0.00217137	0.0431114	0.561841	0.155498	-0.184837	-0.18255	0.461782	-0.19066	-0.400762	0.402066	0.0456018	0.0753927	0.119712
bio14	0.110369	-0.324597	-0.170399	0.715184	-0.53057	-0.456376	0.0707777	-0.527653	-0.398156	-0.106673	-0.494269	-0.104408	0.352144	-0.0398766	1	-0.708695	-0.045934	0.986682	0.548273	0.0487092	0.0234061	0.324464	0.0629874	0.179758	-0.258627	-0.130418	0.243769	-0.0398366	0.395963	-0.0274463
bio15	-0.0958724	0.253096	0.395099	-0.738293	0.691576	0.489682	-0.248017	0.746053	0.37972	-0.0436474	0.480176	-0.0178627	-0.362086	0.196673	-0.708695	1	0.154899	-0.72826	-0.501638	-0.288193	0.377188	-0.207934	-0.263582	-0.215255	0.00577485	0.183859	-0.215915	0.150565	-0.284205	-0.028395
bio16	0.0934993	0.160065	-0.310246	0.060917	-0.287807	0.0905692	0.310358	-0.23443	-0.145615	0.256365	0.0854898	0.270276	0.838693	0.979129	-0.045934	0.154899	1	-0.00920492	0.0155115	0.631401	0.13333	-0.191533	-0.149963	0.498007	-0.195742	-0.373822	0.438542	0.0381675	0.0982799	0.0811109
bio17	0.126412	-0.375526	-0.243306	0.736383	-0.54592	-0.526427	0.0619748	-0.588084	-0.451096	-0.145093	-0.549235	-0.145501	0.40921	0.00217137	0.986682	-0.72826	-0.00920492	1	0.620232	0.0695835	0.0185983	0.325504	0.0479897	0.254581	-0.263495	-0.205599	0.301144	-0.0499834	0.39781	0.0106183
bio18	0.0235215	-0.693518	-0.379033	0.326035	-0.0880564	-0.791335	-0.348091	-0.422717	-0.479571	-0.597337	-0.710097	-0.59648	0.32951	0.0431114	0.548273	-0.501638	0.0155115	0.620232	1	-0.123929	-0.108615	0.0926525	0.0251148	0.389737	-0.122834	-0.286828	0.292212	-0.0970985	0.226721	0.0723993
bio19	0.118513	0.288514	-0.396609	0.290109	-0.5495	0.130781	0.591537	-0.488413	-0.112783	0.527579	0.120757	0.477462	0.716199	0.561841	0.0487092	-0.288193	0.631401	0.0695835	-0.123929	1	-0.214074	-0.174529	0.0914793	0.347387	-0.0645245	-0.284486	0.278909	0.098665	0.0626778	0.113191
cropland	0.0729896	0.0561317	0.102099	-0.341625	0.340699	0.207638	-0.123859	0.335888	0.0173264	-0.0644937	0.182715	-0.0656248	-0.01704	0.155498	0.0234061	0.377188	0.13333	0.0185983	-0.108615	-0.214074	1	0.00440711	-0.182276	-0.18505	-0.494305	-0.120134	-0.0142354	0.333217	0.130404	0.315883
ele	-0.0541275	-0.575499	0.509881	0.434678	-0.23061	-0.426125	-0.468102	0.0657833	-0.765971	-0.431505	-0.632279	-0.409771	-0.0277402	-0.184837	0.324464	-0.207934	-0.191533	0.325504	0.0926525	-0.174529	0.00440711	1	-0.366357	-0.0321046	0.259565	-0.0887169	0.292931	-0.149954	0.483466	-0.110816
paster	0.112372	0.280738	-0.308491	-0.0210962	-0.0839273	0.150078	0.351066	-0.217833	0.330017	0.300553	0.248009	0.281002	-0.0597344	-0.18255	0.0629874	-0.263582	-0.149963	0.0479897	0.0251148	0.0914793	-0.182276	-0.366357	1	-0.0897102	-0.277228	-0.0317207	-0.11442	-0.0395189	-0.223718	0.0337493
primf	0.105945	-0.133444	-0.431197	0.389524	-0.375105	-0.301842	0.171893	-0.479749	-0.263212	-0.0192891	-0.252653	0.0132258	0.629565	0.461782	0.179758	-0.215255	0.498007	0.254581	0.389737	0.347387	-0.18505	-0.0321046	-0.0897102	1	-0.257509	-0.249665	0.622848	-0.242601	0.064482	-0.0741406
primn	-0.152169	-0.107292	0.38526	0.112198	-0.0581294	-0.0690783	-0.191994	0.132051	-0.118369	-0.0859656	-0.135321	-0.0722631	-0.195543	-0.19066	-0.258627	0.00577485	-0.195742	-0.263495	-0.122834	-0.0645245	-0.494305	0.259565	-0.277228	-0.257509	1	-0.146877	-0.247402	-0.329567	-0.045193	-0.200822
rang	-0.18402	0.211773	0.286965	-0.242252	0.292344	0.317072	-0.0400628	0.357068	0.386089	0.0749748	0.289524	0.0638308	-0.461588	-0.400762	-0.130418	0.183859	-0.373822	-0.205599	-0.286828	-0.284486	-0.120134	-0.0887169	-0.0317207	-0.249665	-0.146877	1	-0.253702	-0.183875	-0.138473	-0.150247
secdf	0.120486	-0.315826	-0.162726	0.31709	-0.357176	-0.349426	-0.0572784	-0.287465	-0.519979	-0.150057	-0.408098	-0.137514	0.558767	0.402066	0.243769	-0.215915	0.438542	0.301144	0.292212	0.278909	-0.0142354	0.292931	-0.11442	0.622848	-0.247402	-0.253702	1	-0.217851	0.305044	-0.0472981
secdn	0.0608433	0.114299	-0.0730603	-0.234926	0.199532	0.150214	0.0466088	0.100593	0.0870742	0.0574166	0.190834	0.046681	-0.0542917	0.0456018	-0.0398366	0.150565	0.0381675	-0.0499834	-0.0970985	0.098665	0.333217	-0.149954	-0.0395189	-0.242601	-0.329567	-0.183875	-0.217851	1	-0.0193441	0.167602
slope	0.0916421	-0.370602	0.0585217	0.269597	-0.237086	-0.30237	-0.173689	-0.118989	-0.562475	-0.215624	-0.415285	-0.220252	0.26102	0.0753927	0.395963	-0.284205	0.0982799	0.39781	0.226721	0.0626778	0.130404	0.483466	-0.223718	0.064482	-0.045193	-0.138473	0.305044	-0.0193441	1	-0.016307
urban	0.133704	-0.0322949	-0.310129	-0.0404682	0.013701	-0.0911477	0.0919083	-0.18669	-0.0507217	0.0128077	-0.0289048	-0.0404829	0.125315	0.119712	-0.0274463	-0.028395	0.0811109	0.0106183	0.0723993	0.113191	0.315883	-0.110816	0.0337493	-0.0741406	-0.200822	-0.150247	-0.0472981	0.167602	-0.016307	1

## Sheet: An.nili
	aspect	bio1	bio2	bio3	bio4	bio5	bio6	bio7	bio8	bio9	bio10	bio11	bio12	bio13	bio14	bio15	bio16	bio17	bio18	bio19	cropland	ele	paster	primf	primn	rang	secdf	secdn	slope	urban
aspect	1	-0.0738968	-0.112076	0.0781795	-0.123484	-0.101861	0.0369707	-0.115082	-0.108624	-0.0105254	-0.0920815	-0.024641	0.170431	0.123674	0.0916157	-0.131688	0.135969	0.0998284	0.10703	0.105877	0.0163733	0.0129443	0.122135	0.102618	-0.0891533	-0.145059	0.0787701	-0.0661175	0.0557344	0.0222453
bio1	-0.0738968	1	0.0254456	-0.486103	0.457066	0.872492	0.643866	0.276227	0.94434	0.911132	0.966794	0.928224	-0.274989	-0.103324	-0.300559	0.430296	-0.109798	-0.349041	-0.452938	-0.000509896	-0.0262447	-0.824432	0.272178	-0.242859	0.0763027	0.243992	-0.320647	0.346908	-0.489519	0.0665172
bio2	-0.112076	0.0254456	1	-0.471095	0.593914	0.460332	-0.685637	0.903115	0.0580441	-0.22084	0.195609	-0.18016	-0.683614	-0.4819	-0.466337	0.596195	-0.450743	-0.540981	-0.597605	-0.476772	0.0908475	0.341686	-0.15092	-0.476399	0.365359	0.381016	-0.385368	0.0979006	-0.0459368	-0.196356
bio3	0.0781795	-0.486103	-0.471095	1	-0.886672	-0.758564	0.184729	-0.790101	-0.445742	-0.229365	-0.668984	-0.212411	0.507062	0.122484	0.666837	-0.75242	0.127712	0.731623	0.728699	0.207308	-0.272999	0.221902	-0.0154644	0.543214	-0.13112	-0.293289	0.404251	-0.382719	0.205826	-0.0388274
bio4	-0.123484	0.457066	0.593914	-0.886672	1	0.748965	-0.282442	0.854006	0.500374	0.119909	0.660626	0.110329	-0.669153	-0.299203	-0.569467	0.836262	-0.329451	-0.645946	-0.714026	-0.405833	0.319241	-0.13864	-0.0425439	-0.547058	0.0844075	0.474456	-0.394386	0.346175	-0.191014	0.0124819
bio5	-0.101861	0.872492	0.460332	-0.758564	0.748965	1	0.22634	0.694508	0.806697	0.682382	0.952351	0.691452	-0.527799	-0.246126	-0.51524	0.686041	-0.237446	-0.594631	-0.729925	-0.155738	0.103933	-0.54053	0.169953	-0.462453	0.186715	0.360096	-0.444355	0.37709	-0.411967	-0.00822063
bio6	0.0369707	0.643866	-0.685637	0.184729	-0.282442	0.22634	1	-0.543619	0.549577	0.839764	0.461042	0.815383	0.343758	0.240504	0.215854	-0.258983	0.228123	0.236506	0.145821	0.438215	-0.174664	-0.762188	0.324357	0.218242	-0.147677	-0.149118	0.0784674	0.114844	-0.289494	0.14672
bio7	-0.115082	0.276227	0.903115	-0.790101	0.854006	0.694508	-0.543619	1	0.28918	-0.0322908	0.480085	-0.00646549	-0.70872	-0.389734	-0.603421	0.782456	-0.37311	-0.687087	-0.736684	-0.457888	0.218575	0.0972217	-0.0931405	-0.559699	0.269974	0.420439	-0.440859	0.240106	-0.141154	-0.115459
bio8	-0.108624	0.94434	0.0580441	-0.445742	0.500374	0.806697	0.549577	0.28918	1	0.78573	0.913419	0.821829	-0.403611	-0.232119	-0.284998	0.490983	-0.266774	-0.331483	-0.394292	-0.213847	-0.0524789	-0.796594	0.18731	-0.246719	0.0853225	0.381725	-0.351998	0.286174	-0.482912	0.0644507
bio9	-0.0105254	0.911132	-0.22084	-0.229365	0.119909	0.682382	0.839764	-0.0322908	0.78573	1	0.806804	0.971755	0.00796687	0.0533583	-0.113692	0.121385	0.0643938	-0.13771	-0.298512	0.315263	-0.11729	-0.82147	0.337867	-0.0950186	0.0580909	0.0354349	-0.167598	0.256353	-0.436807	0.0942036
bio10	-0.0920815	0.966794	0.195609	-0.668984	0.660626	0.952351	0.461042	0.480085	0.913419	0.806804	1	0.817947	-0.408149	-0.159962	-0.417456	0.587065	-0.168364	-0.48061	-0.594936	-0.0888488	0.075073	-0.722066	0.228957	-0.360291	0.0888282	0.315379	-0.383627	0.399356	-0.458529	0.0529706
bio11	-0.024641	0.928224	-0.18016	-0.212411	0.110329	0.691452	0.815383	-0.00646549	0.821829	0.971755	0.817947	1	-0.0356307	0.0147052	-0.127418	0.141064	0.0286382	-0.154984	-0.248261	0.187583	-0.154649	-0.842231	0.342332	-0.0669788	0.0658353	0.0477958	-0.214475	0.274811	-0.461009	0.0524912
bio12	0.170431	-0.274989	-0.683614	0.507062	-0.669153	-0.527799	0.343758	-0.70872	-0.403611	0.00796687	-0.408149	-0.0356307	1	0.814573	0.520728	-0.669095	0.853023	0.590296	0.665037	0.695349	-0.0770371	-0.0722774	0.0689539	0.549782	-0.296944	-0.557852	0.546412	-0.285683	0.164298	0.0836553
bio13	0.123674	-0.103324	-0.4819	0.122484	-0.299203	-0.246126	0.240504	-0.389734	-0.232119	0.0533583	-0.159962	0.0147052	0.814573	1	0.188851	-0.182005	0.980384	0.230926	0.332241	0.579497	0.105209	-0.114824	0.000176194	0.257206	-0.281884	-0.446994	0.415154	-0.0949194	0.126375	0.106694
bio14	0.0916157	-0.300559	-0.466337	0.666837	-0.569467	-0.51524	0.215854	-0.603421	-0.284998	-0.113692	-0.417456	-0.127418	0.520728	0.188851	1	-0.661737	0.184263	0.972481	0.581496	0.254733	-0.101223	0.0541183	0.0561196	0.566966	-0.302562	-0.290685	0.343979	-0.283389	0.14859	-0.0238385
bio15	-0.131688	0.430296	0.596195	-0.75242	0.836262	0.686041	-0.258983	0.782456	0.490983	0.121385	0.587065	0.141064	-0.669095	-0.182005	-0.661737	1	-0.24152	-0.729273	-0.715827	-0.442806	0.25175	-0.107902	-0.15335	-0.546641	0.116953	0.490278	-0.349724	0.290448	-0.191311	-0.0105472
bio16	0.135969	-0.109798	-0.450743	0.127712	-0.329451	-0.237446	0.228123	-0.37311	-0.266774	0.0643938	-0.168364	0.0286382	0.853023	0.980384	0.184263	-0.24152	1	0.224043	0.336913	0.637668	0.0659246	-0.114988	0.0268343	0.294988	-0.26193	-0.478589	0.422736	-0.114931	0.115627	0.0759948
bio17	0.0998284	-0.349041	-0.540981	0.731623	-0.645946	-0.594631	0.236506	-0.687087	-0.331483	-0.13771	-0.48061	-0.154984	0.590296	0.230926	0.972481	-0.729273	0.224043	1	0.666349	0.279101	-0.100812	0.0635415	0.049941	0.602773	-0.325637	-0.333404	0.383646	-0.310443	0.163426	-0.000752899
bio18	0.10703	-0.452938	-0.597605	0.728699	-0.714026	-0.729925	0.145821	-0.736684	-0.394292	-0.298512	-0.594936	-0.248261	0.665037	0.332241	0.581496	-0.715827	0.336913	0.666349	1	0.0990908	-0.219128	0.0624675	0.00421587	0.585285	-0.241257	-0.322365	0.401888	-0.352694	0.198005	0.0180386
bio19	0.105877	-0.000509896	-0.476772	0.207308	-0.405833	-0.155738	0.438215	-0.457888	-0.213847	0.315263	-0.0888488	0.187583	0.695349	0.579497	0.254733	-0.442806	0.637668	0.279101	0.0990908	1	-0.132484	-0.146991	0.0768416	0.296963	-0.102489	-0.434767	0.33485	-0.0692737	0.0491345	0.0653681
cropland	0.0163733	-0.0262447	0.0908475	-0.272999	0.319241	0.103933	-0.174664	0.218575	-0.0524789	-0.11729	0.075073	-0.154649	-0.0770371	0.105209	-0.101223	0.25175	0.0659246	-0.100812	-0.219128	-0.132484	1	0.105148	0.0255836	-0.342356	-0.396909	-0.115974	0.181215	0.173827	0.0825032	0.185069
ele	0.0129443	-0.824432	0.341686	0.221902	-0.13864	-0.54053	-0.762188	0.0972217	-0.796594	-0.82147	-0.722066	-0.842231	-0.0722774	-0.114824	0.0541183	-0.107902	-0.114988	0.0635415	0.0624675	-0.146991	0.105148	1	-0.261578	-0.0558977	0.0934098	-0.0404249	0.149594	-0.21113	0.556838	-0.126265
paster	0.122135	0.272178	-0.15092	-0.0154644	-0.0425439	0.169953	0.324357	-0.0931405	0.18731	0.337867	0.228957	0.342332	0.0689539	0.000176194	0.0561196	-0.15335	0.0268343	0.049941	0.00421587	0.0768416	0.0255836	-0.261578	1	-0.111682	-0.169725	-0.118174	-0.00117639	0.0399582	-0.151892	0.0468103
primf	0.102618	-0.242859	-0.476399	0.543214	-0.547058	-0.462453	0.218242	-0.559699	-0.246719	-0.0950186	-0.360291	-0.0669788	0.549782	0.257206	0.566966	-0.546641	0.294988	0.602773	0.585285	0.296963	-0.342356	-0.0558977	-0.111682	1	-0.424691	-0.294168	0.20183	-0.376698	0.0774503	-0.0996213
primn	-0.0891533	0.0763027	0.365359	-0.13112	0.0844075	0.186715	-0.147677	0.269974	0.0853225	0.0580909	0.0888282	0.0658353	-0.296944	-0.281884	-0.302562	0.116953	-0.26193	-0.325637	-0.241257	-0.102489	-0.396909	0.0934098	-0.169725	-0.424691	1	0.036577	-0.352624	-0.0691891	-0.0486058	-0.151842
rang	-0.145059	0.243992	0.381016	-0.293289	0.474456	0.360096	-0.149118	0.420439	0.381725	0.0354349	0.315379	0.0477958	-0.557852	-0.446994	-0.290685	0.490278	-0.478589	-0.333404	-0.322365	-0.434767	-0.115974	-0.0404249	-0.118174	-0.294168	0.036577	1	-0.293437	-0.0616433	-0.157847	-0.0807623
secdf	0.0787701	-0.320647	-0.385368	0.404251	-0.394386	-0.444355	0.0784674	-0.440859	-0.351998	-0.167598	-0.383627	-0.214475	0.546412	0.415154	0.343979	-0.349724	0.422736	0.383646	0.401888	0.33485	0.181215	0.149594	-0.00117639	0.20183	-0.352624	-0.293437	1	-0.311696	0.157287	0.148193
secdn	-0.0661175	0.346908	0.0979006	-0.382719	0.346175	0.37709	0.114844	0.240106	0.286174	0.256353	0.399356	0.274811	-0.285683	-0.0949194	-0.283389	0.290448	-0.114931	-0.310443	-0.352694	-0.0692737	0.173827	-0.21113	0.0399582	-0.376698	-0.0691891	-0.0616433	-0.311696	1	-0.144642	0.0985993
slope	0.0557344	-0.489519	-0.0459368	0.205826	-0.191014	-0.411967	-0.289494	-0.141154	-0.482912	-0.436807	-0.458529	-0.461009	0.164298	0.126375	0.14859	-0.191311	0.115627	0.163426	0.198005	0.0491345	0.0825032	0.556838	-0.151892	0.0774503	-0.0486058	-0.157847	0.157287	-0.144642	1	-0.0315301
urban	0.0222453	0.0665172	-0.196356	-0.0388274	0.0124819	-0.00822063	0.14672	-0.115459	0.0644507	0.0942036	0.0529706	0.0524912	0.0836553	0.106694	-0.0238385	-0.0105472	0.0759948	-0.000752899	0.0180386	0.0653681	0.185069	-0.126265	0.0468103	-0.0996213	-0.151842	-0.0807623	0.148193	0.0985993	-0.0315301	1

## Sheet: An.moucheti
	aspect	bio1	bio2	bio3	bio4	bio5	bio6	bio7	bio8	bio9	bio10	bio11	bio12	bio13	bio14	bio15	bio16	bio17	bio18	bio19	cropland	ele	paster	primf	primn	rang	secdf	secdn	slope	urban
aspect	1	0.0296682	-0.0464719	0.0111395	-0.0249021	0.0159655	0.072139	-0.0347331	-0.0112602	0.0571202	0.0197858	0.0511942	0.034145	0.0405768	0.0128388	-0.0303971	0.0301311	0.0135724	-0.0257054	0.030083	0.0320425	-0.00985582	0.0233346	0.0215306	-0.0244566	-0.0207981	0.0335063	-0.0600159	-0.0321192	0.0118457
bio1	0.0296682	1	-0.0421125	-0.37414	0.401461	0.760527	0.511804	0.209821	0.896515	0.857962	0.932787	0.905519	0.120179	0.303307	-0.140392	0.33052	0.316443	-0.127675	-0.172719	0.174379	0.166321	-0.71456	0.147828	-0.128028	-0.0151701	-0.0105328	0.0643466	0.183947	-0.214249	0.112446
bio2	-0.0464719	-0.0421125	1	-0.277998	0.343352	0.515475	-0.787485	0.865353	-0.144886	-0.162343	0.133324	-0.110414	-0.698055	-0.592851	-0.228937	0.331562	-0.513191	-0.31911	-0.577033	-0.181237	0.103739	0.444856	0.0869095	-0.347862	0.430959	-0.113163	-0.355406	0.460596	-0.0268713	-0.112003
bio3	0.0111395	-0.37414	-0.277998	1	-0.894591	-0.714489	0.321481	-0.708569	-0.218878	-0.152101	-0.643057	-0.0391764	0.365796	-0.109615	0.593086	-0.898567	-0.129779	0.671657	0.643252	-0.135739	-0.253662	0.159638	0.0310666	0.475707	-0.378407	-0.0315184	0.174056	-0.356517	0.0384645	-0.114476
bio4	-0.0249021	0.401461	0.343352	-0.894591	1	0.748145	-0.333244	0.739791	0.313214	0.0865364	0.695715	0.00258849	-0.454751	0.0129444	-0.431106	0.898303	0.00947019	-0.519637	-0.57524	-0.0422204	0.324583	-0.149335	0.0465016	-0.457598	0.292708	0.0602915	-0.242718	0.430503	-0.0420745	0.0766789
bio5	0.0159655	0.760527	0.515475	-0.714489	0.748145	1	-0.10767	0.773521	0.55227	0.571689	0.904425	0.54896	-0.340796	-0.00206931	-0.347082	0.658616	0.0452561	-0.412752	-0.645188	0.140164	0.301663	-0.284114	0.113455	-0.395676	0.284829	-0.0958626	-0.165773	0.457268	-0.184034	0.0696948
bio6	0.072139	0.511804	-0.787485	0.321481	-0.333244	-0.10767	1	-0.713371	0.51834	0.662838	0.252869	0.641817	0.710626	0.575369	0.318542	-0.395669	0.524418	0.409451	0.427333	0.308747	-0.0110974	-0.638864	0.0114281	0.32512	-0.428697	-0.0313406	0.361891	-0.298799	-0.142145	0.127693
bio7	-0.0347331	0.209821	0.865353	-0.708569	0.739791	0.773521	-0.713371	1	0.0588567	-0.0195688	0.476317	-0.0221905	-0.693228	-0.368243	-0.447716	0.716477	-0.302404	-0.551957	-0.727197	-0.0980196	0.219712	0.206993	0.0726872	-0.486162	0.474055	-0.0475931	-0.347548	0.512798	-0.0391085	-0.0322747
bio8	-0.0112602	0.896515	-0.144886	-0.218878	0.313214	0.55227	0.51834	0.0588567	1	0.641809	0.791232	0.78675	0.0363007	0.154596	-0.092076	0.268322	0.125587	-0.0569337	0.0987035	-0.135315	0.0560215	-0.745289	0.155039	-0.0591683	-0.0550958	0.12127	0.0076661	0.149294	-0.203596	0.0756406
bio9	0.0571202	0.857962	-0.162343	-0.152101	0.0865364	0.571689	0.662838	-0.0195688	0.641809	1	0.715782	0.904433	0.371541	0.445023	0.0311594	0.0258832	0.464115	0.0541142	-0.239042	0.524933	0.226316	-0.579364	0.122996	-0.078936	-0.081975	-0.189772	0.280106	0.0833234	-0.238839	0.176839
bio10	0.0197858	0.932787	0.133324	-0.643057	0.695715	0.904425	0.252869	0.476317	0.791232	0.715782	1	0.718115	-0.0912247	0.229662	-0.274528	0.597144	0.245697	-0.302351	-0.387558	0.143057	0.255701	-0.591954	0.133204	-0.27204	0.104656	-0.00386552	-0.0504626	0.313022	-0.187805	0.113868
bio11	0.0511942	0.905519	-0.110414	-0.0391764	0.00258849	0.54896	0.641817	-0.0221905	0.78675	0.904433	0.718115	1	0.28401	0.282023	0.0236374	-0.0289084	0.310812	0.0679881	-0.00220417	0.228226	0.0397064	-0.66198	0.157624	0.0455105	-0.11686	-0.0743571	0.149286	0.0440896	-0.216364	0.0777003
bio12	0.034145	0.120179	-0.698055	0.365796	-0.454751	-0.340796	0.710626	-0.693228	0.0363007	0.371541	-0.0912247	0.28401	1	0.841209	0.345937	-0.450755	0.848927	0.4287	0.463537	0.528521	-0.135935	-0.36208	-0.0862735	0.337087	-0.380692	-0.00772596	0.415434	-0.433012	0.019184	0.00669391
bio13	0.0405768	0.303307	-0.592851	-0.109615	0.0129444	-0.00206931	0.575369	-0.368243	0.154596	0.445023	0.229662	0.282023	0.841209	1	0.0461045	0.0598023	0.974341	0.106364	0.139464	0.56994	0.102472	-0.388933	-0.0677921	0.0417966	-0.245887	-0.038298	0.404703	-0.192157	0.0225707	0.0816342
bio14	0.0128388	-0.140392	-0.228937	0.593086	-0.431106	-0.347082	0.318542	-0.447716	-0.092076	0.0311594	-0.274528	0.0236374	0.345937	0.0461045	1	-0.685668	0.003035	0.964816	0.309212	0.121894	-0.126009	-0.00124619	0.125177	0.381461	-0.294988	-0.212417	0.117345	-0.173186	-0.044008	-0.0879532
bio15	-0.0303971	0.33052	0.331562	-0.898567	0.898303	0.658616	-0.395669	0.716477	0.268322	0.0258832	0.597144	-0.0289084	-0.450755	0.0598023	-0.685668	1	0.0583304	-0.741906	-0.553131	-0.0757834	0.306191	-0.0902302	0.0281421	-0.54915	0.35061	0.11103	-0.130018	0.38989	-0.00227531	0.077977
bio16	0.0301311	0.316443	-0.513191	-0.129779	0.00947019	0.0452561	0.524418	-0.302404	0.125587	0.464115	0.245697	0.310812	0.848927	0.974341	0.003035	0.0583304	1	0.0492444	0.103982	0.637953	0.0195626	-0.406977	-0.0745574	0.0544174	-0.188408	-0.0147	0.366969	-0.230024	0.0284453	0.0487858
bio17	0.0135724	-0.127675	-0.31911	0.671657	-0.519637	-0.412752	0.409451	-0.551957	-0.0569337	0.0541142	-0.302351	0.0679881	0.4287	0.106364	0.964816	-0.741906	0.0492444	1	0.401572	0.110006	-0.153191	-0.0459464	0.0631584	0.44994	-0.3554	-0.203162	0.142039	-0.224806	-0.0340499	-0.0852177
bio18	-0.0257054	-0.172719	-0.577033	0.643252	-0.57524	-0.645188	0.427333	-0.727197	0.0987035	-0.239042	-0.387558	-0.00220417	0.463537	0.139464	0.309212	-0.553131	0.103982	0.401572	1	-0.395962	-0.441819	-0.231478	-0.0520885	0.504266	-0.416664	0.361049	0.0140608	-0.453627	0.0866673	-0.142797
bio19	0.030083	0.174379	-0.181237	-0.135739	-0.0422204	0.140164	0.308747	-0.0980196	-0.135315	0.524933	0.143057	0.228226	0.528521	0.56994	0.121894	-0.0757834	0.637953	0.110006	-0.395962	1	0.0456227	-0.173172	-0.137458	0.0393947	0.028204	-0.342165	0.300676	-0.107683	-0.120039	0.0865724
cropland	0.0320425	0.166321	0.103739	-0.253662	0.324583	0.301663	-0.0110974	0.219712	0.0560215	0.226316	0.255701	0.0397064	-0.135935	0.102472	-0.126009	0.306191	0.0195626	-0.153191	-0.441819	0.0456227	1	0.198537	0.197424	-0.590337	-0.169972	-0.159533	0.380732	0.421872	-0.0412118	0.223759
ele	-0.00985582	-0.71456	0.444856	0.159638	-0.149335	-0.284114	-0.638864	0.206993	-0.745289	-0.579364	-0.591954	-0.66198	-0.36208	-0.388933	-0.00124619	-0.0902302	-0.406977	-0.0459464	-0.231478	-0.173172	0.198537	1	-0.0182245	-0.185038	0.139094	-0.147283	-0.0878818	0.192295	0.227002	-0.100938
paster	0.0233346	0.147828	0.0869095	0.0310666	0.0465016	0.113455	0.0114281	0.0726872	0.155039	0.122996	0.133204	0.157624	-0.0862735	-0.0677921	0.125177	0.0281421	-0.0745574	0.0631584	-0.0520885	-0.137458	0.197424	-0.0182245	1	-0.308032	-0.143362	-0.0145004	0.192861	0.212814	-0.029553	0.0580292
primf	0.0215306	-0.128028	-0.347862	0.475707	-0.457598	-0.395676	0.32512	-0.486162	-0.0591683	-0.078936	-0.27204	0.0455105	0.337087	0.0417966	0.381461	-0.54915	0.0544174	0.44994	0.504266	0.0393947	-0.590337	-0.185038	-0.308032	1	-0.477987	-0.159817	-0.174547	-0.538606	0.0183779	-0.215903
primn	-0.0244566	-0.0151701	0.430959	-0.378407	0.292708	0.284829	-0.428697	0.474055	-0.0550958	-0.081975	0.104656	-0.11686	-0.380692	-0.245887	-0.294988	0.35061	-0.188408	-0.3554	-0.416664	0.028204	-0.169972	0.139094	-0.143362	-0.477987	1	-0.0240782	-0.2832	0.184422	0.0129995	-0.0754433
rang	-0.0207981	-0.0105328	-0.113163	-0.0315184	0.0602915	-0.0958626	-0.0313406	-0.0475931	0.12127	-0.189772	-0.00386552	-0.0743571	-0.00772596	-0.038298	-0.212417	0.11103	-0.0147	-0.203162	0.361049	-0.342165	-0.159533	-0.147283	-0.0145004	-0.159817	-0.0240782	1	-0.216992	-0.0719636	0.12579	-0.076922
secdf	0.0335063	0.0643466	-0.355406	0.174056	-0.242718	-0.165773	0.361891	-0.347548	0.0076661	0.280106	-0.0504626	0.149286	0.415434	0.404703	0.117345	-0.130018	0.366969	0.142039	0.0140608	0.300676	0.380732	-0.0878818	0.192861	-0.174547	-0.2832	-0.216992	1	-0.306328	-0.0760663	0.148182
secdn	-0.0600159	0.183947	0.460596	-0.356517	0.430503	0.457268	-0.298799	0.512798	0.149294	0.0833234	0.313022	0.0440896	-0.433012	-0.192157	-0.173186	0.38989	-0.230024	-0.224806	-0.453627	-0.107683	0.421872	0.192295	0.212814	-0.538606	0.184422	-0.0719636	-0.306328	1	-0.0336185	0.223095
slope	-0.0321192	-0.214249	-0.0268713	0.0384645	-0.0420745	-0.184034	-0.142145	-0.0391085	-0.203596	-0.238839	-0.187805	-0.216364	0.019184	0.0225707	-0.044008	-0.00227531	0.0284453	-0.0340499	0.0866673	-0.120039	-0.0412118	0.227002	-0.029553	0.0183779	0.0129995	0.12579	-0.0760663	-0.0336185	1	-0.0380017
urban	0.0118457	0.112446	-0.112003	-0.114476	0.0766789	0.0696948	0.127693	-0.0322747	0.0756406	0.176839	0.113868	0.0777003	0.00669391	0.0816342	-0.0879532	0.077977	0.0487858	-0.0852177	-0.142797	0.0865724	0.223759	-0.100938	0.0580292	-0.215903	-0.0754433	-0.076922	0.148182	0.223095	-0.0380017	1

## Sheet: An.pharoensis
	aspect	bio1	bio2	bio3	bio4	bio5	bio6	bio7	bio8	bio9	bio10	bio11	bio12	bio13	bio14	bio15	bio16	bio17	bio18	bio19	cropland	ele	paster	primf	primn	rang	secdf	secdn	slope	urban
aspect	1	0.0160411	-0.0221975	0.0385812	-0.0591114	0.00527514	0.0605296	-0.0372198	-0.0186294	0.078568	0.000499241	0.0523813	0.0453872	0.0119194	0.0311285	-0.0485625	0.0278588	0.0373338	-0.0200178	0.0903835	0.02335	-0.0200976	0.0699945	0.0243704	-0.0654597	-0.0592871	-0.00681121	0.0522516	-0.0112319	0.0311542
bio1	0.0160411	1	0.285613	-0.50345	0.446895	0.928413	0.585136	0.459705	0.88011	0.894852	0.974171	0.868237	-0.472716	-0.449026	-0.416848	0.449931	-0.428489	-0.447788	-0.648104	-0.00895504	0.00135873	-0.773438	-0.166038	-0.309554	0.0882986	0.272007	-0.422703	0.261173	-0.556533	0.0265479
bio2	-0.0221975	0.285613	1	-0.32889	0.56736	0.586943	-0.50592	0.900475	0.391205	0.0163136	0.386227	0.0174747	-0.710471	-0.596457	-0.393733	0.722865	-0.584856	-0.484006	-0.597745	-0.514321	0.00893657	0.149154	-0.513243	-0.309728	0.256679	0.463836	-0.168356	-0.15214	-0.113107	-0.208331
bio3	0.0385812	-0.50345	-0.32889	1	-0.834578	-0.635815	0.141729	-0.692535	-0.595944	-0.207804	-0.657667	-0.140595	0.459605	0.232433	0.560058	-0.643899	0.229184	0.619009	0.350197	0.309266	-0.109558	0.366301	0.00899671	0.391393	-0.0173172	-0.248462	0.238641	-0.143387	0.266563	0.033049
bio4	-0.0591114	0.446895	0.56736	-0.834578	1	0.633575	-0.348616	0.834498	0.705899	0.0589162	0.624005	-0.0435377	-0.699101	-0.497287	-0.420373	0.847507	-0.519152	-0.500044	-0.381035	-0.54189	-0.0206131	-0.221677	-0.237576	-0.350887	0.114017	0.4522	-0.257459	-0.0151304	-0.254732	-0.0958975
bio5	0.00527514	0.928413	0.586943	-0.635815	0.633575	1	0.274611	0.742785	0.858693	0.729869	0.965681	0.700307	-0.632968	-0.549954	-0.52434	0.647321	-0.526967	-0.582886	-0.760334	-0.177006	0.0504409	-0.575061	-0.290233	-0.390319	0.1376	0.376545	-0.401616	0.177678	-0.484372	-0.0459893
bio6	0.0605296	0.585136	-0.50592	0.141729	-0.348616	0.274611	1	-0.439813	0.297237	0.822646	0.422704	0.830772	0.229915	0.0888085	0.0337799	-0.35031	0.1074	0.0901132	-0.13917	0.542324	-0.0049732	-0.67713	0.205993	0.0164003	-0.0869048	-0.181956	-0.203342	0.33869	-0.325338	0.177838
bio7	-0.0372198	0.459705	0.900475	-0.692535	0.834498	0.742785	-0.439813	1	0.59505	0.108887	0.607615	0.0756179	-0.751279	-0.575492	-0.513252	0.848516	-0.566967	-0.607159	-0.613245	-0.542943	0.0505744	-0.0656194	-0.41451	-0.375976	0.18903	0.478387	-0.233521	-0.0698794	-0.225869	-0.166782
bio8	-0.0186294	0.88011	0.391205	-0.595944	0.705899	0.858693	0.297237	0.59505	1	0.654248	0.90864	0.5659	-0.674969	-0.620502	-0.37563	0.665974	-0.627246	-0.425101	-0.535867	-0.32603	-0.128811	-0.701865	-0.24371	-0.321363	0.168097	0.42448	-0.416947	0.105528	-0.509195	-0.0305688
bio9	0.078568	0.894852	0.0163136	-0.207804	0.0589162	0.729869	0.822646	0.108887	0.654248	1	0.790984	0.959796	-0.181838	-0.260267	-0.26652	0.0846584	-0.223688	-0.257476	-0.532677	0.316571	-0.0133561	-0.769398	-0.0280939	-0.214568	0.0431195	0.0702106	-0.331624	0.329783	-0.479287	0.0912844
bio10	0.000499241	0.974171	0.386227	-0.657667	0.624005	0.965681	0.422704	0.607615	0.90864	0.790984	1	0.752418	-0.563333	-0.482602	-0.476726	0.585397	-0.468233	-0.524254	-0.665716	-0.119342	0.028639	-0.70796	-0.190021	-0.36295	0.0926154	0.329265	-0.429595	0.237717	-0.533779	0.000944697
bio11	0.0523813	0.868237	0.0174747	-0.140595	-0.0435377	0.700307	0.830772	0.0756179	0.5659	0.959796	0.752418	1	-0.13017	-0.195847	-0.258527	0.0333979	-0.157626	-0.253877	-0.527986	0.306056	0.0414527	-0.718558	-0.0378967	-0.169861	0.0361541	0.0271495	-0.332504	0.326173	-0.470792	0.0774534
bio12	0.0453872	-0.472716	-0.710471	0.459605	-0.699101	-0.632968	0.229915	-0.751279	-0.674969	-0.181838	-0.563333	-0.13017	1	0.887482	0.547986	-0.799789	0.916876	0.619719	0.69552	0.644754	0.0568308	0.107733	0.471034	0.542568	-0.293832	-0.562949	0.439014	-0.0163451	0.202393	0.117855
bio13	0.0119194	-0.449026	-0.596457	0.232433	-0.497287	-0.549954	0.0888085	-0.575492	-0.620502	-0.260267	-0.482602	-0.195847	0.887482	1	0.365355	-0.532689	0.986704	0.409283	0.69904	0.462203	0.172606	0.109333	0.490107	0.388669	-0.311585	-0.525457	0.371426	0.0624119	0.183206	0.11747
bio14	0.0311285	-0.416848	-0.393733	0.560058	-0.420373	-0.52434	0.0337799	-0.513252	-0.37563	-0.26652	-0.476726	-0.258527	0.547986	0.365355	1	-0.539429	0.363016	0.976296	0.630539	0.200772	-0.0923151	0.19145	0.220241	0.511011	-0.210646	-0.195102	0.353544	-0.220475	0.228268	-0.0146799
bio15	-0.0485625	0.449931	0.722865	-0.643899	0.847507	0.647321	-0.35031	0.848516	0.665974	0.0846584	0.585397	0.0333979	-0.799789	-0.532689	-0.539429	1	-0.573766	-0.624819	-0.498502	-0.616933	0.0346504	-0.159032	-0.407431	-0.379798	0.169882	0.478735	-0.28471	-0.0059536	-0.258553	-0.0902194
bio16	0.0278588	-0.428489	-0.584856	0.229184	-0.519152	-0.526967	0.1074	-0.566967	-0.627246	-0.223688	-0.468233	-0.157626	0.916876	0.986704	0.363016	-0.573766	1	0.404095	0.673503	0.52198	0.158731	0.0975879	0.495317	0.419861	-0.315675	-0.537863	0.385606	0.0621022	0.168214	0.0986604
bio17	0.0373338	-0.447788	-0.484006	0.619009	-0.500044	-0.582886	0.0901132	-0.607159	-0.425101	-0.257476	-0.524254	-0.253877	0.619719	0.409283	0.976296	-0.624819	0.404095	1	0.652441	0.264182	-0.0736453	0.182985	0.237319	0.543759	-0.236426	-0.26134	0.369099	-0.201995	0.23853	0.037584
bio18	-0.0200178	-0.648104	-0.597745	0.350197	-0.381035	-0.760334	-0.13917	-0.613245	-0.535867	-0.532677	-0.665716	-0.527986	0.69552	0.69904	0.630539	-0.498502	0.673503	0.652441	1	0.117312	-0.129857	0.208161	0.490075	0.450429	-0.186168	-0.333391	0.350371	-0.19622	0.266354	-0.0142511
bio19	0.0903835	-0.00895504	-0.514321	0.309266	-0.54189	-0.177006	0.542324	-0.542943	-0.32603	0.316571	-0.119342	0.306056	0.644754	0.462203	0.200772	-0.616933	0.52198	0.264182	0.117312	1	-0.008945	-0.13995	0.324766	0.208061	-0.126451	-0.428266	0.208721	0.225473	0.0151294	0.126443
cropland	0.02335	0.00135873	0.00893657	-0.109558	-0.0206131	0.0504409	-0.0049732	0.0505744	-0.128811	-0.0133561	0.028639	0.0414527	0.0568308	0.172606	-0.0923151	0.0346504	0.158731	-0.0736453	-0.129857	-0.008945	1	0.0542028	0.0116168	-0.205254	-0.365438	-0.248909	0.0504197	0.138839	0.0332557	0.265151
ele	-0.0200976	-0.773438	0.149154	0.366301	-0.221677	-0.575061	-0.67713	-0.0656194	-0.701865	-0.769398	-0.70796	-0.718558	0.107733	0.109333	0.19145	-0.159032	0.0975879	0.182985	0.208161	-0.13995	0.0542028	1	-0.114131	0.0978003	0.00890501	0.023516	0.275212	-0.303762	0.584919	-0.0861254
paster	0.0699945	-0.166038	-0.513243	0.00899671	-0.237576	-0.290233	0.205993	-0.41451	-0.24371	-0.0280939	-0.190021	-0.0378967	0.471034	0.490107	0.220241	-0.407431	0.495317	0.237319	0.490075	0.324766	0.0116168	-0.114131	1	0.014674	-0.233519	-0.354484	0.075943	-0.00599552	-0.00583637	0.0321747
primf	0.0243704	-0.309554	-0.309728	0.391393	-0.350887	-0.390319	0.0164003	-0.375976	-0.321363	-0.214568	-0.36295	-0.169861	0.542568	0.388669	0.511011	-0.379798	0.419861	0.543759	0.450429	0.208061	-0.205254	0.0978003	0.014674	1	-0.29593	-0.205502	0.295669	-0.276766	0.0833242	-0.0568791
primn	-0.0654597	0.0882986	0.256679	-0.0173172	0.114017	0.1376	-0.0869048	0.18903	0.168097	0.0431195	0.0926154	0.0361541	-0.293832	-0.311585	-0.210646	0.169882	-0.315675	-0.236426	-0.186168	-0.126451	-0.365438	0.00890501	-0.233519	-0.29593	1	-0.133281	-0.250248	-0.137009	-0.0683877	-0.172048
rang	-0.0592871	0.272007	0.463836	-0.248462	0.4522	0.376545	-0.181956	0.478387	0.42448	0.0702106	0.329265	0.0271495	-0.562949	-0.525457	-0.195102	0.478735	-0.537863	-0.26134	-0.333391	-0.428266	-0.248909	0.023516	-0.354484	-0.205502	-0.133281	1	-0.212445	-0.333824	-0.0709234	-0.153373
secdf	-0.00681121	-0.422703	-0.168356	0.238641	-0.257459	-0.401616	-0.203342	-0.233521	-0.416947	-0.331624	-0.429595	-0.332504	0.439014	0.371426	0.353544	-0.28471	0.385606	0.369099	0.350371	0.208721	0.0504197	0.275212	0.075943	0.295669	-0.250248	-0.212445	1	-0.23102	0.313823	0.00324345
secdn	0.0522516	0.261173	-0.15214	-0.143387	-0.0151304	0.177678	0.33869	-0.0698794	0.105528	0.329783	0.237717	0.326173	-0.0163451	0.0624119	-0.220475	-0.0059536	0.0621022	-0.201995	-0.19622	0.225473	0.138839	-0.303762	-0.00599552	-0.276766	-0.137009	-0.333824	-0.23102	1	-0.133046	0.126502
slope	-0.0112319	-0.556533	-0.113107	0.266563	-0.254732	-0.484372	-0.325338	-0.225869	-0.509195	-0.479287	-0.533779	-0.470792	0.202393	0.183206	0.228268	-0.258553	0.168214	0.23853	0.266354	0.0151294	0.0332557	0.584919	-0.00583637	0.0833242	-0.0683877	-0.0709234	0.313823	-0.133046	1	-0.0371677
urban	0.0311542	0.0265479	-0.208331	0.033049	-0.0958975	-0.0459893	0.177838	-0.166782	-0.0305688	0.0912844	0.000944697	0.0774534	0.117855	0.11747	-0.0146799	-0.0902194	0.0986604	0.037584	-0.0142511	0.126443	0.265151	-0.0861254	0.0321747	-0.0568791	-0.172048	-0.153373	0.00324345	0.126502	-0.0371677	1

[truncated: 11 more sheets: An.hancocki, An.mascarensis, An.marshalli, An.squamous, An.wellcomei, An.rufipes, An.coustani, An.ziemanni, An.paludis, An.colluzzii, An.gambiae_complex]
