# Supplementary material for: Range dynamics of Anopheles mosquitoes in Africa suggest a significant increase in the malaria transmission risk
Source: Ecol Evol. 2024 Jul 31;14(8):e70059. doi: 10.1002/ece3.70059 (PMC11289791; doi:10.1002/ece3.70059)
Supplement: Supplementary file 4 — Data S4: [file ECE3-14-e70059-s008.xlsx]

## Sheet: 1
S4 Algorithms used in the final species distribution models
An.gambiae	An.arabiensis	An.melas	An.merus	An.funestus	An.rivulorum	An.leesoni	An.nili	An.moucheti	An.pharoensis	An.hancocki	An.mascarensis	An.marshalli	An.squamous	An.wellcomei	An.rufipes	An.constani	An.ziemanni	An.paludis	An.coluzzii	An.gambiae_complex
ANN	CTA	ANN	CTA	CTA	CTA	CTA	CTA	ANN	CTA	CTA	CTA	CTA	CTA	CTA	CTA	CTA	CTA	CTA	CTA	CTA
CTA	FDA	CTA	FDA	FDA	FDA	FDA	FDA	CTA	FDA	FDA	FDA	FDA	FDA	FDA	FDA	FDA	FDA	FDA	FDA	FDA
FDA	GBM	FDA	GBM	GBM	GBM	GBM	GBM	FDA	GBM	GBM	GBM	GBM	GBM	GBM	GBM	GBM	GBM	GBM	GBM	GBM
GBM	GLM	GBM	GLM	GLM	GLM	GLM	GLM	GBM	GLM	GLM	GLM	GLM	GLM	GLM	GLM	GLM	GLM	GLM	GLM	GLM
GLM	MARS	GLM	MARS	MARS	MARS	MARS	MARS	GLM	MARS	MARS	MARS	MARS	MARS	MARS	MARS	MARS	MARS	MARS	MARS	MARS
MARS	MAXENT	MARS	MAXENT	MAXENT	MAXENT	MAXENT	MAXENT	MARS	MAXENT	MAXENT	MAXENT	MAXENT	MAXENT	MAXENT	MAXENT	MAXENT	MAXENT	MAXENT	MAXENT	MAXENT
MAXNET	MAXNET	MAXENT	MAXNET	MAXNET	MAXNET	MAXNET	MAXNET	MAXENT	MAXNET	MAXNET	MAXNET	MAXNET	MAXNET	MAXNET	MAXNET	MAXNET	MAXNET	MAXNET	MAXNET	MAXNET
MAXENT	RF	MAXNET	RF	RF	RF	RF	RF	MAXNET	RF	RF	RF	RF	RF	RF	RF	RF	RF	RF	RF	RF
RF	XGBOOST	RF	XGBOOST	XGBOOST	XGBOOST	XGBOOST	XGBOOST	RF	XGBOOST	XGBOOST	XGBOOST	XGBOOST	XGBOOST	XGBOOST	XGBOOST	XGBOOST	XGBOOST	XGBOOST	XGBOOST	XGBOOST
XGBOOST		XGBOOST						XGBOOST

## Sheet: Sheet1
An.gambiae
An.arabiensis
An.melas
An.merus
An.funestus
An.rivulorum
An.leesoni
An.nili
An.moucheti
An.pharoensis
An.hancocki
An.mascarensis
An.marshalli
An.squamous
An.wellcomei
An.rufipes
An.constani
An.ziemanni
An.paludis
An.coluzzii
An.gambiae_complex
