# Supplementary material for: Range dynamics of Anopheles mosquitoes in Africa suggest a significant increase in the malaria transmission risk
Source: Ecol Evol. 2024 Jul 31;14(8):e70059. doi: 10.1002/ece3.70059 (PMC11289791; doi:10.1002/ece3.70059)
Supplement: Supplementary file 6 — Data S6: [file ECE3-14-e70059-s009.xlsx]

## Sheet: An.gambiae
S6 Importance values of predictors in the final species distribution models
Predictors	Importance values
bio6	0.0842043		1
bio16	0.0810433		2
cropland	0.0704854		3
urban	0.045316		4
ele	0.0229177		5
secdn	0.022169		6
primf	0.0216539		7
bio18	0.0142492		8
rang	0.0139104		9
bio17	0.00666178		10
primn	0.00459222		11
bio19	0.00322978		12
paster	0.00317689		13
bio3	0.00292533		14
bio2	0.00182422		15
slope	0.00139489		16
secdf	0.000740222		17
aspect	0.000265889		18

## Sheet: An.arabiensis
Predictors	Importance values
bio4	0.112913	1
bio11	0.0911765	2
cropland	0.06825	3
bio17	0.0433878	4
bio15	0.0334167	5
bio18	0.0210922	6
bio13	0.0191625	7
bio19	0.0184618	8
bio2	0.0133652	9
ele	0.0114395	10
rang	0.0108242	11
paster	0.008452	12
secdn	0.00675267	13
primn	0.00563133	14
urban	0.00490267	15
primf	0.004102	16
slope	0.00319633	17
aspect	0.00185433	18
secdf	0.000539	19

## Sheet: An.melas
Predictors	Importance values
bio3	0.391569	1
bio11	0.1257	2
bio15	0.0801871	3
bio19	0.0779397	4
bio2	0.0435269	5
secdn	0.0338094	6
bio16	0.0336594	7
bio18	0.0178438	8
cropland	0.0129277	9
rang	0.0102418	10
slope	0.00642711	11
urban	0.00627178	12
primn	0.00592333	13
primf	0.00573478	14
paster	0.00322122	15
secdf	0.00110822	16
aspect	0.000592667	17

## Sheet: An.merus
Predictors	Importance values
bio18	0.318195	1
bio4	0.126645	2
bio16	0.103626	3
bio6	0.0545951	4
cropland	0.0483752	5
ele	0.045028	6
rang	0.0419784	7
bio15	0.0353017	8
bio5	0.0338739	9
bio14	0.0316062	10
paster	0.0150979	11
primn	0.0129838	12
slope	0.0107989	13
primf	0.00710422	14
secdn	0.00640756	15
aspect	0.00599133	16
urban	0.00226078	17
secdf	0.00157022	18

## Sheet: An.funestus
Predictors	Importance values
bio4	0.380602	1
bio19	0.0491782	2
bio13	0.0383093	3
cropland	0.0315752	4
bio18	0.0291862	5
bio1	0.0276547	6
bio17	0.027096	7
paster	0.0176123	8
secdn	0.008657	9
rang	0.00816833	10
primn	0.00599567	11
slope	0.002651	12
urban	0.0023825	13
primf	0.00228383	14
aspect	0.0018075	15
secdf	0.00102733	16

## Sheet: An.rivulorum
Predictors	Importance values
bio12	0.171653	1
cropland	0.163793	2
bio10	0.152872	3
bio18	0.0831003	4
bio15	0.0598217	5
rang	0.0450903	6
primn	0.0189197	7
secdn	0.0177017	8
urban	0.014042	9
paster	0.013019	10
bio17	0.0116333	11
slope	0.008374	12
primf	0.00407867	13
aspect	0.00195967	14
secdf	0.00069	15

## Sheet: An.leesoni
Predictors	Importance values
bio12	0.400073	1
bio7	0.175769	2
bio14	0.106689	3
bio5	0.056527	4
rang	0.028057	5
slope	0.027108	6
secdn	0.0256743	7
bio6	0.0241003	8
secdf	0.0156707	9
urban	0.0150597	10
paster	0.0112177	11
aspect	0.0106373	12
primn	0.00939733	13
primf	0.00843233	14
ele	0.00808733	15
cropland	0.00315467	16

## Sheet: An.nili
Predictors	Importance values
bio4	0.357577	1
bio19	0.103433	2
bio11	0.0446663	3
cropland	0.0283783	4
bio14	0.0266977	5
rang	0.0126488	6
bio2	0.0122033	7
bio13	0.00932817	8
primn	0.0069585	9
secdn	0.00581167	10
paster	0.00254633	11
urban	0.00193	12
primf	0.00134067	13
slope	0.001035	14
aspect	0.000819167	15
secdf	0.00037	16

## Sheet: An.moucheti
Predictors	Importance values
bio7	0.28016	1
bio19	0.0859876	2
bio12	0.0551823	3
bio11	0.0430203	4
bio14	0.0187907	5
cropland	0.0182878	6
ele	0.00998233	7
primn	0.00718844	8
paster	0.00473933	9
primf	0.00337344	10
rang	0.00194322	11
secdn	0.00180867	12
slope	0.00180856	13
secdf	0.00132467	14
aspect	0.000841667	15
urban	0.000560778	16

## Sheet: An.pharoensis
Predictors	Importance values
bio4	0.334719	1
bio5	0.0831545	2
bio6	0.0731815	3
bio16	0.036904	4
bio17	0.020315	5
bio19	0.0148373	6
cropland	0.0147042	7
secdn	0.012745	8
ele	0.012186	9
urban	0.0111173	10
rang	0.0067725	11
aspect	0.0060525	12
primn	0.00514983	13
paster	0.0050705	14
slope	0.0032855	15
secdf	0.0018245	16
primf	0.00124267	17

[truncated: 12 more sheets: An.hancocki, An.mascarensis, An.marshalli, An.squamous, An.wellcomei, An.rufipes, An.coustani, An.ziemanni, An.paludis, An.colluzzii, An.gambiae_complex, Sheet1]
