# Supplementary material for: Range dynamics of Anopheles mosquitoes in Africa suggest a significant increase in the malaria transmission risk
Source: Ecol Evol. 2024 Jul 31;14(8):e70059. doi: 10.1002/ece3.70059 (PMC11289791; doi:10.1002/ece3.70059)
Supplement: Supplementary file 8 — Data S8: [file ECE3-14-e70059-s003.xlsx]

## Sheet: Sheet1
S8 MSS thresholds for the potential ranges
	species name	current	f126	m126	f585	m585
1	Anopheles gambiae	0.45	0.72	0.71	0.77	0.73
2	Anopheles arabiensis	0.62	0.51	0.5	0.49	0.43
3	Anopheles melas	0.48	0.4	0.45	0.24	0.23
4	Anopheles merus	0.37	0.15	0.16	0.11	0.14
5	Anopheles funestus	0.62	0.49	0.5	0.45	0.48
6	Anopheles rivulorum	0.48	0.33	0.24	0.34	0.37
7	Anopheles leesoni	0.42	0.43	0.4	0.37	0.36
8	Anopheles nili	0.56	0.43	0.43	0.52	0.41
9	Anopheles moucheti	0.45	0.5	0.5	0.27	0.38
10	Anopheles pharoensis	0.62	0.57	0.56	0.65	0.63
11	Anopheles hancocki	0.46	0.39	0.36	0.31	0.33
12	Anopheles mascarensis	0.345	0.18	0.17	0.28	0.31
13	Anopheles marshalli	0.5	0.43	0.43	0.35	0.27
14	Anopheles squamous	0.55	0.51	0.55	0.43	0.42
15	Anopheles wellcomei	0.44	0.34	0.35	0.26	0.29
16	Anopheles rufipes	0.54	0.49	0.47	0.36	0.38
17	Anopheles constani	0.69	0.51	0.54	0.47	0.49
18	Anopheles ziemanni	0.5	0.48	0.4	0.31	0.31
19	Anopheles paludis	0.56	0.35	0.34	0.33	0.29
20	Anopheles coluzzii	0.48	0.7	0.65	0.5	0.57
21	Anopheles gambiae_complex	0.55	0.76	0.74	0.7	0.72
